# Supplementary material for: New hominin remains and revised context from the earliest Homo erectus locality in East Turkana, Kenya
Source: Nat Commun. 2021 Apr 13;12:1939. doi: 10.1038/s41467-021-22208-x (PMC8044126; doi:10.1038/s41467-021-22208-x)
Supplement: Supplementary file 4 — Supplementary Data 1 [file 41467_2021_22208_MOESM4_ESM.zip]

Archive with 3 entries (2 files):
- Supplementary Data 1.kmz
- __MACOSX/
- __MACOSX/._Supplementary Data 1.kmz
