# Supplementary material for: New hominin remains and revised context from the earliest Homo erectus locality in East Turkana, Kenya
Source: Nat Commun. 2021 Apr 13;12:1939. doi: 10.1038/s41467-021-22208-x (PMC8044126; doi:10.1038/s41467-021-22208-x)
Supplement: Supplementary file 6 — Source Data [file 41467_2021_22208_MOESM6_ESM.xlsx]

## Sheet: Fig4 triplot
Figure 4 Ternary plot data
ID	QTZ	FSP	LTH	SUM	MBR
2531007A	53.9216	32.3529	13.7255	100	KBS
2531007B	42.3729	31.3559	26.2712	100	KBS
2531007C	55.4054	17.2973	27.2973	100	KBS
2531007D	37.9104	21.194	40.8955	100	KBS
2531007E	23.6207	33.9655	42.4138	100	KBS
2531012A	59.0244	21.7073	19.2683	100	UB2
2531012B	54.0426	25.1064	20.8511	100	UB2
2531012C	56.7164	19.403	23.8806	100	UB2
2531027A	51.5068	32.6027	15.8904	100	UB2
2531027B	53.4615	24.2308	22.3077	100	UB2
2531027C	52.3684	23.1579	24.4737	100	UB2
2531028A	50.5882	29.1765	20.2353	100	KBS
2531028B	44.898	20	35.102	100	KBS
2531028C	37.8125	31.875	30.3125	100	KBS
2531028D	52.5301	23.1325	24.3373	100	KBS
2531030A	37.9487	31.0256	31.0256	100	KBS
2531030B	58.8679	14.5283	26.6038	100	KBS
2531030C	36.2791	29.5349	34.186	100	KBS
2531031A	60.9302	28.7209	10.3488	100	UB1
2531031B	66.7816	15.4598	17.7586	100	UB1
2531031C	67.5676	15.5405	16.8919	100	UB1
2531031D	58.2857	28.2143	13.5	100	UB1
2531031E	59.6	21.6	18.8	100	UB1

## Sheet: Fig7a,b abundance data
Figure 7 abundance data formatted in the style of the Turkana Public Database [see Bobe et al., The Turkana Database: an archive of vertebrate evolution in East Africa. Evol Anthropol 20, 256 (2011)]
Museum	SpecimenPfx	SpecimenNumber	SpecimenSfx	RecordNumber	FieldNumber	YearFound	StudyArea	Locality	CollectingArea	AreaModifier	Formation	Member	Level	StratigraphicUnit	Excavation	SqrNmbr	Class	Order	Family	FamilyCode	Subfamily	TribeCode	Tribe	GenusCode	GenusQualifier	Genus	SpeciesQualifier	Species	BodyElement	Side	BodyElementCode	PartDescription	PublicationAuthor	YearPublished	YearPublishedSfx	Lat	Long
KNM	ER	77109			1511292/DP-ET-17-138	2017	East Turkana		13		Koobi Fora	Burgi	Upper				Mammalia	Artiodactyla	Bovidae	63		11	Reduncini						lower molar	Rt.			Hammond (this study)	2020		4.26731	36.3345
KNM	ER	77112			1511295/DP-ET-17-141	2017	East Turkana		13		Koobi Fora	Burgi	Upper				Mammalia	Artiodactyla	Bovidae	63		11	Reduncini						lower m3 with mandible fragment	Lt.			Hammond (this study)	2020		4.26702	36.334
KNM	ER	77113			1511296/DP-ET-17-142	2017	East Turkana		13		Koobi Fora	Burgi	Upper				Mammalia	Artiodactyla	Bovidae	63		5	Bovini						lower m3	Rt.			Hammond (this study)	2020		4.26717	36.3341
KNM	ER	77114			1511297/DP-ET-17-143	2017	East Turkana		13		Koobi Fora	Burgi	Upper				Mammalia	Artiodactyla	Bovidae	63		2	Alcelaphini						molars (lower left m1/m2, upper right M1/M2)	Lt. and Rt.			Hammond (this study)	2020		4.26724	36.3341
KNM	ER	77115			1511298/DP-ET-17-144	2017	East Turkana		13		Koobi Fora	Burgi	Upper				Mammalia	Artiodactyla	Bovidae	63		2	Alcelaphini						upper M3	Rt.			Hammond (this study)	2020		4.26684	36.3349
KNM	ER	77118			1511301/DP-ET-17-147	2017	East Turkana		13		Koobi Fora	Burgi	Upper				Mammalia	Artiodactyla	Bovidae	63		1 or 3	Aepycerotini or Antilopini						upper M3	Rt.			Hammond (this study)	2020		4.26685	36.3342
KNM	ER	77120			1511303/DP-ET-17-149	2017	East Turkana		13		Koobi Fora	Burgi	Upper				Mammalia	Artiodactyla	Bovidae	63		2	Alcelaphini						molar fragment				Hammond (this study)	2020		4.26708	36.3336
KNM	ER	77101			2912305	2018	East Turkana		13		Koobi Fora	Burgi	Upper				Mammalia	Artiodactyla	Bovidae	63									metatarsal, distal, size 2				Hammond (this study)	2020		4.26714	36.3341
KNM	ER	77103			2912309	2018	East Turkana		13		Koobi Fora	Burgi	Upper				Mammalia	Artiodactyla	Bovidae	63		5	Bovini						upper M1/M2	Lt.			Hammond (this study)	2020		4.26606	36.3339
KNM	ER	77106			2912339	2018	East Turkana		13		Koobi Fora	Burgi	Upper				Mammalia	Artiodactyla	Bovidae	63		1 or 3	Aepycerotini or Antilopini						lower molar				Hammond (this study)	2020		4.26997	36.3391
KNM	ER	77122			1441008	2019	East Turkana		13		Koobi Fora	Burgi	Upper				Mammalia	Artiodactyla	Bovidae	63									horncore fragment		27		Hammond (this study)	2020		4.26717	36.334
KNM	ER	77123			1441009	2019	East Turkana		13		Koobi Fora	Burgi	Upper				Mammalia	Artiodactyla	Bovidae	63		12	Tragelaphini						upper molar and upper premolar				Hammond (this study)	2020		4.26733	36.3342
KNM	ER	77124			1441010	2019	East Turkana		13		Koobi Fora	Burgi	Upper				Mammalia	Artiodactyla	Bovidae	63									metapodial, distal				Hammond (this study)	2020		4.26734	36.3342
KNM	ER	77125			1441011	2019	East Turkana		13		Koobi Fora	Burgi	Upper				Mammalia	Artiodactyla	Bovidae	63		2	Alcelaphini						lower molar				Hammond (this study)	2020		4.26709	36.3342
KNM	ER	77127			1441013	2019	East Turkana		13		Koobi Fora	Burgi	Upper				Mammalia	Artiodactyla	Bovidae	63		12	Tragelaphini						molar upper				Hammond (this study)	2020		4.26745	36.334
KNM	ER	77128			1441014	2019	East Turkana		13		Koobi Fora	Burgi	Upper				Mammalia	Artiodactyla	Bovidae	63		11	Reduncini			Kobus			horncores	Lt. and Rt.	27		Hammond (this study)	2020		4.26721	36.3328
KNM	ER	77129			1441015	2019	East Turkana		13		Koobi Fora	Burgi	Upper				Mammalia	Artiodactyla	Bovidae	63		11	Reduncini			Kobus			horncores	Lt. and Rt.	27		Hammond (this study)	2020		4.26755	36.3328
KNM	ER	77119			1511302/DP-ET-17-148	2017	East Turkana		13		Koobi Fora	Burgi	Upper				Mammalia	Proboscidea	Elephantidae	55						Elephas			molar plate fragment				Hammond (this study)	2020		4.26719	36.334
KNM	ER	77107			1511290/DP-ET-17-136	2017	East Turkana		13		Koobi Fora	Burgi	Upper				Mammalia	Perissodactyla	Equidae	61						Equus			lower molar				Hammond (this study)	2020		4.26734	36.3346
KNM	ER	77108			1511291/DP-ET-17-137	2017	East Turkana		13		Koobi Fora	Burgi	Upper				Mammalia	Perissodactyla	Equidae	61						Eurynathohippus			lower molar				Hammond (this study)	2020		4.26739	36.3346
KNM	ER	77121			1511306/DP-ET-17-152	2017	East Turkana		13		Koobi Fora	Burgi	Upper				Mammalia	Perissodactyla	Equidae	61						Equus			lower m1/m2				Hammond (this study)	2020		4.26681	36.334
KNM	ER	77126			1441012	2019	East Turkana		13		Koobi Fora	Burgi	Upper				Mammalia	Perissodactyla	Equidae	61									premolar				Hammond (this study)	2020		4.26703	36.3343
KNM	ER	77130			1441016	2019	East Turkana		13		Koobi Fora	Burgi	Upper				Mammalia	Artiodactyla	Giraffidae	66									premolar				Hammond (this study)	2020		4.26749	36.3337
KNM	ER	77104			2912337	2018	East Turkana		13		Koobi Fora	Burgi	Upper				Mammalia	Primates	Cercopithecidae	39									calcaneus				Hammond (this study)	2020		4.26968	36.3383
KNM	ER	77105			2912338	2018	East Turkana		13		Koobi Fora	Burgi	Upper				Mammalia	Primates	Cercopithecidae	39						Theropithecus			subadult molar in mandible	Rt.			Hammond (this study)	2020		4.27003	36.339
KNM	ER	77073			1441003	2019	East Turkana		13		Koobi Fora	Burgi	Upper				Mammalia	Primates	Cercopithecidae	39									manual phalanx				Hammond (this study)	2020		4.26995	36.3385
KNM	ER	77110			1511293/DP-ET-17-139	2017	East Turkana		13		Koobi Fora	Burgi	Upper				Reptilia	Squamata	(Serpentes)										vertebra				Hammond (this study)	2020		4.26713	36.3341
KNM	ER	77111			1511294/DP-ET-17-140	2017	East Turkana		13		Koobi Fora	Burgi	Upper				Mammalia	Artiodactyla	Suidae	69									premolar				Hammond (this study)	2020		4.26717	36.334
KNM	ER	77116			1511299/DP-ET-17-145	2017	East Turkana		13		Koobi Fora	Burgi	Upper				Mammalia	Artiodactyla	Suidae	69						Kolpochoerus			lower molar frag				Hammond (this study)	2020		4.26696	36.3346
KNM	ER	77117			1511300/DP-ET-17-146	2017	East Turkana		13		Koobi Fora	Burgi	Upper				Mammalia	Artiodactyla	Suidae	69						cf. Notochoerus			molar fragment				Hammond (this study)	2020		4.26697	36.3346
N/A	N/A	[to be assigned]			1511304/DP-ET-17-150	2017	East Turkana		13		Koobi Fora	Burgi	Upper				Mammalia	Perissodactyla	Rhinocerotidae	62									mandible with molars	Lt.			Hammond (this study)	2020		4.26719	36.334
KNM	ER	77102			2912307	2018	East Turkana		13		Koobi Fora	Burgi	Upper				Mammalia	Artiodactyla	Hippopotamidae	67									upper M3	Rt.			Hammond (this study)	2020		4.26718	36.3341

## Sheet: Fig7c,d isotope data
Figure 7 isotope data
Specimen.ID	Material	Site	Formation	Member	Family	Tribe	Genus	species	analytical.taxon	d13C.VPDB	d18O.VPDB	Reference
KNM-ER 77102	Enamel	East Turkana	Koobi Fora	Upper Burgi	Hippopotamidae		Hippopotamus		Hippopotamus	1.555	-3.50268	this study (Hammond et al.)
KNM-ER 77108	Enamel	East Turkana	Koobi Fora	Upper Burgi	Equidae		Eurygnathohippus		Equidae	0.393	-2.47989	this study (Hammond et al.)
KNM-ER 77116	Enamel	East Turkana	Koobi Fora	Upper Burgi	Suidae		Kolpochoerus		Kolpochoerus	-0.235	-2.00251	this study (Hammond et al.)
field 1511304	Enamel	East Turkana	Koobi Fora	Upper Burgi	Rhinoceratidae		Ceratotherium		Ceratotherium	0.262	-1.72	this study (Hammond et al.)
KNM-ER 77119	Enamel	East Turkana	Koobi Fora	Upper Burgi	Elephantidae		Elephas		Elephas	1.156	-1.17687	this study (Hammond et al.)
KNM-ER 77112	Enamel	East Turkana	Koobi Fora	Upper Burgi	Bovidae	Reduncini			Reduncini	1.255	-1.12083	this study (Hammond et al.)
KNM-ER 77114 a	Enamel	East Turkana	Koobi Fora	Upper Burgi	Bovidae	Alcelaphini			Alcelaphini	2.481	-0.738531	this study (Hammond et al.)
KNM-ER 77114 b	Enamel	East Turkana	Koobi Fora	Upper Burgi	Bovidae	Alcelaphini			Alcelaphini	1.782	0.273256	this study (Hammond et al.)
KNM-ER 77105	Enamel	East Turkana	Koobi Fora	Upper Burgi	Suidae		Kolpochoerus		Kolpochoerus	-1.824	-0.207118	this study (Hammond et al.)
KNM-ER 77113	Enamel	East Turkana	Koobi Fora	Upper Burgi	Bovidae	Bovini			Bovini	1.443	0.11113	this study (Hammond et al.)
KNM-ER 77118	Enamel	East Turkana	Koobi Fora	Upper Burgi	Bovidae	Antilopini/Aepycerotini			Aepycerotini/Antilopini	1.526	1.28204	this study (Hammond et al.)
KNM-ER 77115	Enamel	East Turkana	Koobi Fora	Upper Burgi	Bovidae	Alcelaphini			Alcelaphini	-0.221	1.42515	this study (Hammond et al.)
KNM-ER 77117	Enamel	East Turkana	Koobi Fora	Upper Burgi	Suidae		Notochoerus		Notochoerus	0.936	1.49421	this study (Hammond et al.)
KNM-ER 77107	Enamel	East Turkana	Koobi Fora	Upper Burgi	Equidae		Equus		Equidae	1.477	1.9956	this study (Hammond et al.)
KNM-ER 77103	Enamel	East Turkana	Koobi Fora	Upper Burgi	Bovidae	Bovini			Bovini	1.592	2.59806	this study (Hammond et al.)
KNM-ER 77121	Enamel	East Turkana	Koobi Fora	Upper Burgi	Equidae		Equus		Equidae	1.682	2.86527	this study (Hammond et al.)
KNM-ER 77120	Enamel	East Turkana	Koobi Fora	Upper Burgi	Bovidae	Alcelaphini			Alcelaphini	1.7	3.57482	this study (Hammond et al.)
FwJj20-5654	Enamel	East Turkana	Koobi Fora	Upper Burgi	Hippopotamidae		Hippopotamus		Hippopotamus	-2.2	-6.4	Braun, D.R., et al. Early hominin diet included diverse terrestrial and aquatic animals 1.95 Ma in East Turkana, Kenya. Proc. Natl. Acad. Sci. USA. 107, 10002–10007. (2010)
FwJj20-5850	Enamel	East Turkana	Koobi Fora	Upper Burgi	Hippopotamidae		Hippopotamus		Hippopotamus	-1.7	-6	Braun, D.R., et al. Early hominin diet included diverse terrestrial and aquatic animals 1.95 Ma in East Turkana, Kenya. Proc. Natl. Acad. Sci. USA. 107, 10002–10007. (2010)
FwJj20-5238	Enamel	East Turkana	Koobi Fora	Upper Burgi	Hippopotamidae		Hippopotamus		Hippopotamus	-0.7	-5.9	Braun, D.R., et al. Early hominin diet included diverse terrestrial and aquatic animals 1.95 Ma in East Turkana, Kenya. Proc. Natl. Acad. Sci. USA. 107, 10002–10007. (2010)
FwJj20-2287	Enamel	East Turkana	Koobi Fora	Upper Burgi	Hippopotamidae		Hippopotamus		Hippopotamus	-0.4	-5.8	Braun, D.R., et al. Early hominin diet included diverse terrestrial and aquatic animals 1.95 Ma in East Turkana, Kenya. Proc. Natl. Acad. Sci. USA. 107, 10002–10007. (2010)
FwJj20-6869	Enamel	East Turkana	Koobi Fora	Upper Burgi	Hippopotamidae		Hippopotamus		Hippopotamus	-1.2	-5.6	Braun, D.R., et al. Early hominin diet included diverse terrestrial and aquatic animals 1.95 Ma in East Turkana, Kenya. Proc. Natl. Acad. Sci. USA. 107, 10002–10007. (2010)
ET-13-114	Enamel	East Turkana	Koobi Fora	Upper Burgi	Hippopotamidae		Hippopotamus		Hippopotamus	-3	-5.5	Patterson, D.B. et al. Comparative isotopic evidence from East Turkana supports a dietary shift within the genus Homo. Nat. Ecol. Evo. 3:1048-1056. (2019)
FwJj20-6723	Enamel	East Turkana	Koobi Fora	Upper Burgi	Hippopotamidae		Hippopotamus		Hippopotamus	-0.7	-5.4	Patterson, D.B. et al. Comparative isotopic evidence from East Turkana supports a dietary shift within the genus Homo. Nat. Ecol. Evo. 3:1048-1056. (2019)
FwJj20-7081	Enamel	East Turkana	Koobi Fora	Upper Burgi	Hippopotamidae		Hippopotamus		Hippopotamus	-0.4	-5.4	Braun, D.R., et al. Early hominin diet included diverse terrestrial and aquatic animals 1.95 Ma in East Turkana, Kenya. Proc. Natl. Acad. Sci. USA. 107, 10002–10007. (2010)
FwJj20-8657	Enamel	East Turkana	Koobi Fora	Upper Burgi	Hippopotamidae		Hippopotamus		Hippopotamus	-2.1	-5.4	Braun, D.R., et al. Early hominin diet included diverse terrestrial and aquatic animals 1.95 Ma in East Turkana, Kenya. Proc. Natl. Acad. Sci. USA. 107, 10002–10007. (2010)
FwJj20-6327	Enamel	East Turkana	Koobi Fora	Upper Burgi	Hippopotamidae		Hippopotamus		Hippopotamus	-1.7	-5.1	Patterson, D.B. et al. Comparative isotopic evidence from East Turkana supports a dietary shift within the genus Homo. Nat. Ecol. Evo. 3:1048-1056. (2019)
FwJj20-8684	Enamel	East Turkana	Koobi Fora	Upper Burgi	Hippopotamidae		Hippopotamus		Hippopotamus	-1.9	-4.9	Braun, D.R., et al. Early hominin diet included diverse terrestrial and aquatic animals 1.95 Ma in East Turkana, Kenya. Proc. Natl. Acad. Sci. USA. 107, 10002–10007. (2010)
FwJj20-5076	Enamel	East Turkana	Koobi Fora	Upper Burgi	Hippopotamidae		Hippopotamus		Hippopotamus	-0.7	-4.8	Braun, D.R., et al. Early hominin diet included diverse terrestrial and aquatic animals 1.95 Ma in East Turkana, Kenya. Proc. Natl. Acad. Sci. USA. 107, 10002–10007. (2010)
FwJj20-8390	Enamel	East Turkana	Koobi Fora	Upper Burgi	Hippopotamidae		Hippopotamus		Hippopotamus	-2	-4.7	Braun, D.R., et al. Early hominin diet included diverse terrestrial and aquatic animals 1.95 Ma in East Turkana, Kenya. Proc. Natl. Acad. Sci. USA. 107, 10002–10007. (2010)
KNM-ER 4887	Enamel	East Turkana	Koobi Fora	Upper Burgi	Hippopotamidae		Hippopotamus		Hippopotamus	-0.1	-4.5	Harris, J.M., Cerling, T.E., Leakey, M.G., Passey, B.H. Stable isotope ecology of fossil hippopotamids from the Lake Turkana Basin region of East Africa. J. Zoo. 275, 323–331. (2008)
ET13-119	Enamel	East Turkana	Koobi Fora	Upper Burgi	Hippopotamidae		Hippopotamus		Hippopotamus	-2.253	-4.47022	Patterson, D.B. et al. Comparative isotopic evidence from East Turkana supports a dietary shift within the genus Homo. Nat. Ecol. Evo. 3:1048-1056. (2019)
FwJj20-6812	Enamel	East Turkana	Koobi Fora	Upper Burgi	Hippopotamidae		Hippopotamus		Hippopotamus	-0.8	-4.3	Patterson, D.B. et al. Comparative isotopic evidence from East Turkana supports a dietary shift within the genus Homo. Nat. Ecol. Evo. 3:1048-1056. (2019)
FwJj20-7546	Enamel	East Turkana	Koobi Fora	Upper Burgi	Hippopotamidae		Hippopotamus		Hippopotamus	-0.3	-4.3	Patterson, D.B. et al. Comparative isotopic evidence from East Turkana supports a dietary shift within the genus Homo. Nat. Ecol. Evo. 3:1048-1056. (2019)
ET13-124	Enamel	East Turkana	Koobi Fora	Upper Burgi	Hippopotamidae		Hippopotamus		Hippopotamus	-2.49133	-4.21324	Patterson, D.B. et al. Comparative isotopic evidence from East Turkana supports a dietary shift within the genus Homo. Nat. Ecol. Evo. 3:1048-1056. (2019)
KNM-ER 3536	Enamel	East Turkana	Koobi Fora	Upper Burgi	Suidae		Kolpochoerus		Kolpochoerus	-0.1	-4	Harris, J.M., Cerling, T.E. Dietary adaptations of extant and Neogene African suids. J. Zoo. 256, 45–54. (2002).
KNM-ER 1514	Enamel	East Turkana	Koobi Fora	Upper Burgi	Hippopotamidae		Hippopotamus		Hippopotamus	-0.4	-3.9	Harris, J.M., Cerling, T.E., Leakey, M.G., Passey, B.H. Stable isotope ecology of fossil hippopotamids from the Lake Turkana Basin region of East Africa. J. Zoo. 275, 323–331. (2008)
FwJj20-6364	Enamel	East Turkana	Koobi Fora	Upper Burgi	Suidae		Kolpochoerus		Kolpochoerus	-0.1	-3.7	Braun, D.R., et al. Early hominin diet included diverse terrestrial and aquatic animals 1.95 Ma in East Turkana, Kenya. Proc. Natl. Acad. Sci. USA. 107, 10002–10007. (2010)
FwJj20-5619	Enamel	East Turkana	Koobi Fora	Upper Burgi	Bovidae	Reduncini			Reduncini	0.7	-3.7	Braun, D.R., et al. Early hominin diet included diverse terrestrial and aquatic animals 1.95 Ma in East Turkana, Kenya. Proc. Natl. Acad. Sci. USA. 107, 10002–10007. (2010)
FwJj20-5638	Enamel	East Turkana	Koobi Fora	Upper Burgi	Bovidae	Aepycerotini			Aepycerotini/Antilopini	0.3	-3.6	Braun, D.R., et al. Early hominin diet included diverse terrestrial and aquatic animals 1.95 Ma in East Turkana, Kenya. Proc. Natl. Acad. Sci. USA. 107, 10002–10007. (2010)
ET13-111	Enamel	East Turkana	Koobi Fora	Upper Burgi	Hippopotamidae		Hippopotamus		Hippopotamus	-0.7	-3.6	Patterson, D.B. et al. Comparative isotopic evidence from East Turkana supports a dietary shift within the genus Homo. Nat. Ecol. Evo. 3:1048-1056. (2019)
ET-13-103	Enamel	East Turkana	Koobi Fora	Upper Burgi	Hippopotamidae		Hippopotamus		Hippopotamus	-1	-3.5	Patterson, D.B. et al. Comparative isotopic evidence from East Turkana supports a dietary shift within the genus Homo. Nat. Ecol. Evo. 3:1048-1056. (2019)
KNM-ER 2184	Enamel	East Turkana	Koobi Fora	Upper Burgi	Hippopotamidae		Hippopotamus		Hippopotamus	-1.8	-3.5	Harris, J.M., Cerling, T.E., Leakey, M.G., Passey, B.H. Stable isotope ecology of fossil hippopotamids from the Lake Turkana Basin region of East Africa. J. Zoo. 275, 323–331. (2008)
FwJj20-8391	Enamel	East Turkana	Koobi Fora	Upper Burgi	Suidae		Kolpochoerus		Kolpochoerus	-0.2	-3.5	Braun, D.R., et al. Early hominin diet included diverse terrestrial and aquatic animals 1.95 Ma in East Turkana, Kenya. Proc. Natl. Acad. Sci. USA. 107, 10002–10007. (2010)
FwJj20-8037	Enamel	East Turkana	Koobi Fora	Upper Burgi	Suidae		Kolpochoerus		Kolpochoerus	-0.2	-3.4	Braun, D.R., et al. Early hominin diet included diverse terrestrial and aquatic animals 1.95 Ma in East Turkana, Kenya. Proc. Natl. Acad. Sci. USA. 107, 10002–10007. (2010)
KNM-ER 1426	Enamel	East Turkana	Koobi Fora	Upper Burgi	Hippopotamidae		Hippopotamus		Hippopotamus	-2.4	-3.3	Harris, J.M., Cerling, T.E., Leakey, M.G., Passey, B.H. Stable isotope ecology of fossil hippopotamids from the Lake Turkana Basin region of East Africa. J. Zoo. 275, 323–331. (2008)
ET13-101	Enamel	East Turkana	Koobi Fora	Upper Burgi	Hippopotamidae		Hippopotamus		Hippopotamus	-1.8	-3.1	Patterson, D.B. et al. Comparative isotopic evidence from East Turkana supports a dietary shift within the genus Homo. Nat. Ecol. Evo. 3:1048-1056. (2019)
KNM-ER 4152	Enamel	East Turkana	Koobi Fora	Upper Burgi	Suidae		Kolpochoerus		Kolpochoerus	0.1	-3.1	Harris, J.M., Cerling, T.E. Dietary adaptations of extant and Neogene African suids. J. Zoo. 256, 45–54. (2002).
FwJj20-10350	Enamel	East Turkana	Koobi Fora	Upper Burgi	Elephantidae		Elephas		Elephas	-0.4	-2.6	Braun, D.R., et al. Early hominin diet included diverse terrestrial and aquatic animals 1.95 Ma in East Turkana, Kenya. Proc. Natl. Acad. Sci. USA. 107, 10002–10007. (2010)
FwJj20-6591	Enamel	East Turkana	Koobi Fora	Upper Burgi	Suidae		Kolpochoerus		Kolpochoerus	0.2	-2.6	Braun, D.R., et al. Early hominin diet included diverse terrestrial and aquatic animals 1.95 Ma in East Turkana, Kenya. Proc. Natl. Acad. Sci. USA. 107, 10002–10007. (2010)
FwJj20-7943	Enamel	East Turkana	Koobi Fora	Upper Burgi	Suidae		Notochoerus		Notochoerus	-0.6	-2.4	Braun, D.R., et al. Early hominin diet included diverse terrestrial and aquatic animals 1.95 Ma in East Turkana, Kenya. Proc. Natl. Acad. Sci. USA. 107, 10002–10007. (2010)
FwJj20-1478	Enamel	East Turkana	Koobi Fora	Upper Burgi	Bovidae	Aepycerotini			Aepycerotini/Antilopini	-0.9	-2.3	Braun, D.R., et al. Early hominin diet included diverse terrestrial and aquatic animals 1.95 Ma in East Turkana, Kenya. Proc. Natl. Acad. Sci. USA. 107, 10002–10007. (2010)
ET-13-121	Enamel	East Turkana	Koobi Fora	Upper Burgi	Elephantidae		Elephas		Elephas	-5.5	-2.3	Patterson, D.B. et al. Comparative isotopic evidence from East Turkana supports a dietary shift within the genus Homo. Nat. Ecol. Evo. 3:1048-1056. (2019)
FwJj20-1812	Enamel	East Turkana	Koobi Fora	Upper Burgi	Bovidae	Reduncini			Reduncini	1	-2.3	Braun, D.R., et al. Early hominin diet included diverse terrestrial and aquatic animals 1.95 Ma in East Turkana, Kenya. Proc. Natl. Acad. Sci. USA. 107, 10002–10007. (2010)
FwJj20-144	Enamel	East Turkana	Koobi Fora	Upper Burgi	Suidae		Notochoerus		Notochoerus	-1.1	-2.2	Braun, D.R., et al. Early hominin diet included diverse terrestrial and aquatic animals 1.95 Ma in East Turkana, Kenya. Proc. Natl. Acad. Sci. USA. 107, 10002–10007. (2010)
FwJj20-6596	Enamel	East Turkana	Koobi Fora	Upper Burgi	Bovidae	Reduncini			Reduncini	1.3	-2.2	Braun, D.R., et al. Early hominin diet included diverse terrestrial and aquatic animals 1.95 Ma in East Turkana, Kenya. Proc. Natl. Acad. Sci. USA. 107, 10002–10007. (2010)
ET-13-126	Enamel	East Turkana	Koobi Fora	Upper Burgi	Suidae		Kolpochoerus		Kolpochoerus	0	-2.1	Patterson, D.B. et al. Comparative isotopic evidence from East Turkana supports a dietary shift within the genus Homo. Nat. Ecol. Evo. 3:1048-1056. (2019)
FwJj20-7312	Enamel	East Turkana	Koobi Fora	Upper Burgi	Suidae		Kolpochoerus		Kolpochoerus	-0.4	-2	Braun, D.R., et al. Early hominin diet included diverse terrestrial and aquatic animals 1.95 Ma in East Turkana, Kenya. Proc. Natl. Acad. Sci. USA. 107, 10002–10007. (2010)
KNM-ER 2279	Enamel	East Turkana	Koobi Fora	Upper Burgi	Hippopotamidae		Hippopotamus		Hippopotamus	0	-1.9	Harris, J.M., Cerling, T.E., Leakey, M.G., Passey, B.H. Stable isotope ecology of fossil hippopotamids from the Lake Turkana Basin region of East Africa. J. Zoo. 275, 323–331. (2008)
FwJj20-8372	Enamel	East Turkana	Koobi Fora	Upper Burgi	Bovidae	Aepycerotini			Aepycerotini/Antilopini	-3.3	-1.8	Braun, D.R., et al. Early hominin diet included diverse terrestrial and aquatic animals 1.95 Ma in East Turkana, Kenya. Proc. Natl. Acad. Sci. USA. 107, 10002–10007. (2010)
FwJj20-10340	Enamel	East Turkana	Koobi Fora	Upper Burgi	Bovidae	Alcelaphini			Alcelaphini	1.7	-1.6	Braun, D.R., et al. Early hominin diet included diverse terrestrial and aquatic animals 1.95 Ma in East Turkana, Kenya. Proc. Natl. Acad. Sci. USA. 107, 10002–10007. (2010)
FwJj20-7215	Enamel	East Turkana	Koobi Fora	Upper Burgi	Bovidae	Reduncini			Reduncini	1.3	-1.4	Patterson, D.B. et al. Comparative isotopic evidence from East Turkana supports a dietary shift within the genus Homo. Nat. Ecol. Evo. 3:1048-1056. (2019)
FwJj20-7531	Enamel	East Turkana	Koobi Fora	Upper Burgi	Equidae		Equus		Equidae	-0.4	-1.3	Braun, D.R., et al. Early hominin diet included diverse terrestrial and aquatic animals 1.95 Ma in East Turkana, Kenya. Proc. Natl. Acad. Sci. USA. 107, 10002–10007. (2010)
FwJj20-7710	Enamel	East Turkana	Koobi Fora	Upper Burgi	Equidae		Equus		Equidae	-0.8	-1.2	Braun, D.R., et al. Early hominin diet included diverse terrestrial and aquatic animals 1.95 Ma in East Turkana, Kenya. Proc. Natl. Acad. Sci. USA. 107, 10002–10007. (2010)
FwJj20-8144	Enamel	East Turkana	Koobi Fora	Upper Burgi	Suidae		Kolpochoerus		Kolpochoerus	-0.6	-1.2	Braun, D.R., et al. Early hominin diet included diverse terrestrial and aquatic animals 1.95 Ma in East Turkana, Kenya. Proc. Natl. Acad. Sci. USA. 107, 10002–10007. (2010)
FwJj20-6957	Enamel	East Turkana	Koobi Fora	Upper Burgi	Bovidae	Alcelaphini			Alcelaphini	1.3	-1.1	Braun, D.R., et al. Early hominin diet included diverse terrestrial and aquatic animals 1.95 Ma in East Turkana, Kenya. Proc. Natl. Acad. Sci. USA. 107, 10002–10007. (2010)
FwJj20-1271	Enamel	East Turkana	Koobi Fora	Upper Burgi	Bovidae	Reduncini			Reduncini	1.3	-1.1	Braun, D.R., et al. Early hominin diet included diverse terrestrial and aquatic animals 1.95 Ma in East Turkana, Kenya. Proc. Natl. Acad. Sci. USA. 107, 10002–10007. (2010)
FwJj20-6958	Enamel	East Turkana	Koobi Fora	Upper Burgi	Bovidae	Alcelaphini			Alcelaphini	1.8	-1	Braun, D.R., et al. Early hominin diet included diverse terrestrial and aquatic animals 1.95 Ma in East Turkana, Kenya. Proc. Natl. Acad. Sci. USA. 107, 10002–10007. (2010)
FwJj20-1699	Enamel	East Turkana	Koobi Fora	Upper Burgi	Suidae		Notochoerus		Notochoerus	-0.8	-1	Braun, D.R., et al. Early hominin diet included diverse terrestrial and aquatic animals 1.95 Ma in East Turkana, Kenya. Proc. Natl. Acad. Sci. USA. 107, 10002–10007. (2010)
FwJj20-1946	Enamel	East Turkana	Koobi Fora	Upper Burgi	Bovidae	Reduncini			Reduncini	0.5	-0.8	Braun, D.R., et al. Early hominin diet included diverse terrestrial and aquatic animals 1.95 Ma in East Turkana, Kenya. Proc. Natl. Acad. Sci. USA. 107, 10002–10007. (2010)
FwJj20-6595	Enamel	East Turkana	Koobi Fora	Upper Burgi	Bovidae	Alcelaphini			Alcelaphini	1.1	-0.7	Braun, D.R., et al. Early hominin diet included diverse terrestrial and aquatic animals 1.95 Ma in East Turkana, Kenya. Proc. Natl. Acad. Sci. USA. 107, 10002–10007. (2010)
FwJj20-8523	Enamel	East Turkana	Koobi Fora	Upper Burgi	Bovidae	Alcelaphini			Alcelaphini	1.5	-0.7	Braun, D.R., et al. Early hominin diet included diverse terrestrial and aquatic animals 1.95 Ma in East Turkana, Kenya. Proc. Natl. Acad. Sci. USA. 107, 10002–10007. (2010)
ET13-117	Enamel	East Turkana	Koobi Fora	Upper Burgi	Equidae				Equidae	-0.849	-0.516727	Patterson, D.B. et al. Comparative isotopic evidence from East Turkana supports a dietary shift within the genus Homo. Nat. Ecol. Evo. 3:1048-1056. (2019)
FwJj20-9577	Enamel	East Turkana	Koobi Fora	Upper Burgi	Bovidae	Aepycerotini			Aepycerotini/Antilopini	1.5	-0.4	Braun, D.R., et al. Early hominin diet included diverse terrestrial and aquatic animals 1.95 Ma in East Turkana, Kenya. Proc. Natl. Acad. Sci. USA. 107, 10002–10007. (2010)
KNM-ER 4157	Enamel	East Turkana	Koobi Fora	Upper Burgi	Suidae		Kolpochoerus		Kolpochoerus	0.5	-0.4	Harris, J.M., Cerling, T.E. Dietary adaptations of extant and Neogene African suids. J. Zoo. 256, 45–54. (2002).
FwJj20-7624	Enamel	East Turkana	Koobi Fora	Upper Burgi	Bovidae	Alcelaphini			Alcelaphini	1.2	-0.3	Braun, D.R., et al. Early hominin diet included diverse terrestrial and aquatic animals 1.95 Ma in East Turkana, Kenya. Proc. Natl. Acad. Sci. USA. 107, 10002–10007. (2010)
FwJj20-8698	Enamel	East Turkana	Koobi Fora	Upper Burgi	Suidae		Notochoerus		Notochoerus	-1	-0.3	Braun, D.R., et al. Early hominin diet included diverse terrestrial and aquatic animals 1.95 Ma in East Turkana, Kenya. Proc. Natl. Acad. Sci. USA. 107, 10002–10007. (2010)
FwJj20-6932	Enamel	East Turkana	Koobi Fora	Upper Burgi	Bovidae	Alcelaphini			Alcelaphini	1.2	0.1	Braun, D.R., et al. Early hominin diet included diverse terrestrial and aquatic animals 1.95 Ma in East Turkana, Kenya. Proc. Natl. Acad. Sci. USA. 107, 10002–10007. (2010)
FwJj20-8173	Enamel	East Turkana	Koobi Fora	Upper Burgi	Bovidae	Alcelaphini			Alcelaphini	1	0.1	Braun, D.R., et al. Early hominin diet included diverse terrestrial and aquatic animals 1.95 Ma in East Turkana, Kenya. Proc. Natl. Acad. Sci. USA. 107, 10002–10007. (2010)
ET13-120	Enamel	East Turkana	Koobi Fora	Upper Burgi	Bovidae	Reduncini			Reduncini	-3.2	1	Patterson, D.B. et al. Comparative isotopic evidence from East Turkana supports a dietary shift within the genus Homo. Nat. Ecol. Evo. 3:1048-1056. (2019)
FwJj20-7434	Enamel	East Turkana	Koobi Fora	Upper Burgi	Bovidae	Alcelaphini			Alcelaphini	-0.2	1.1	Patterson, D.B. et al. Comparative isotopic evidence from East Turkana supports a dietary shift within the genus Homo. Nat. Ecol. Evo. 3:1048-1056. (2019)
ET13-112	Enamel	East Turkana	Koobi Fora	Upper Burgi	Equidae				Equidae	-0.8	1.2	Patterson, D.B. et al. Comparative isotopic evidence from East Turkana supports a dietary shift within the genus Homo. Nat. Ecol. Evo. 3:1048-1056. (2019)
FwJj20-6645	Enamel	East Turkana	Koobi Fora	Upper Burgi	Bovidae	Alcelaphini			Alcelaphini	2.7	1.3	Patterson, D.B. et al. Comparative isotopic evidence from East Turkana supports a dietary shift within the genus Homo. Nat. Ecol. Evo. 3:1048-1056. (2019)
FwJj20-7607	Enamel	East Turkana	Koobi Fora	Upper Burgi	Bovidae	Alcelaphini			Alcelaphini	2	1.5	Patterson, D.B. et al. Comparative isotopic evidence from East Turkana supports a dietary shift within the genus Homo. Nat. Ecol. Evo. 3:1048-1056. (2019)
FwJj20-7564	Enamel	East Turkana	Koobi Fora	Upper Burgi	Bovidae	Alcelaphini			Alcelaphini	2.1	1.7	Patterson, D.B. et al. Comparative isotopic evidence from East Turkana supports a dietary shift within the genus Homo. Nat. Ecol. Evo. 3:1048-1056. (2019)
FwJj20-6754	Enamel	East Turkana	Koobi Fora	Upper Burgi	Equidae		Equus		Equidae	-0.3	1.7	Braun, D.R., et al. Early hominin diet included diverse terrestrial and aquatic animals 1.95 Ma in East Turkana, Kenya. Proc. Natl. Acad. Sci. USA. 107, 10002–10007. (2010)
ET13-100	Enamel	East Turkana	Koobi Fora	Upper Burgi	Bovidae	Antilopini			Aepycerotini/Antilopini	1.7	2.1	Patterson, D.B. et al. Comparative isotopic evidence from East Turkana supports a dietary shift within the genus Homo. Nat. Ecol. Evo. 3:1048-1056. (2019)
ET-13-118	Enamel	East Turkana	Koobi Fora	Upper Burgi	Bovidae	Alcelaphini			Alcelaphini	0.7	2.5	Patterson, D.B. et al. Comparative isotopic evidence from East Turkana supports a dietary shift within the genus Homo. Nat. Ecol. Evo. 3:1048-1056. (2019)
FwJj20-6264	Enamel	East Turkana	Koobi Fora	Upper Burgi	Bovidae	Alcelaphini			Alcelaphini	1.5	2.6	Patterson, D.B. et al. Comparative isotopic evidence from East Turkana supports a dietary shift within the genus Homo. Nat. Ecol. Evo. 3:1048-1056. (2019)
ET13-102	Enamel	East Turkana	Koobi Fora	Upper Burgi	Bovidae	Reduncini			Reduncini	-2.1	2.8	Patterson, D.B. et al. Comparative isotopic evidence from East Turkana supports a dietary shift within the genus Homo. Nat. Ecol. Evo. 3:1048-1056. (2019)
ET13-104	Enamel	East Turkana	Koobi Fora	Upper Burgi	Bovidae	Aepycerotini			Aepycerotini/Antilopini	-2.7	4	Patterson, D.B. et al. Comparative isotopic evidence from East Turkana supports a dietary shift within the genus Homo. Nat. Ecol. Evo. 3:1048-1056. (2019)
ET-13-86	Enamel	East Turkana	Koobi Fora	Upper Burgi	Bovidae	Alcelaphini			Alcelaphini	1.7	5	Patterson, D.B. et al. Comparative isotopic evidence from East Turkana supports a dietary shift within the genus Homo. Nat. Ecol. Evo. 3:1048-1056. (2019)
f 11221	Enamel	East Turkana	Koobi Fora	Upper Burgi	Bovidae	Aepycerotini			Aepycerotini/Antilopini	-1.2		Cerling, T.E., et al. Dietary changes of large herbivores in the Turkana Basin, Kenya from 4 to 1 Ma. Proc. Natl. Acad. Sci. USA. 112, 11467–11472. (2015)
f 11351	Enamel	East Turkana	Koobi Fora	Upper Burgi	Bovidae	Aepycerotini			Aepycerotini/Antilopini	0.2		Cerling, T.E., et al. Dietary changes of large herbivores in the Turkana Basin, Kenya from 4 to 1 Ma. Proc. Natl. Acad. Sci. USA. 112, 11467–11472. (2015)
f 11615	Enamel	East Turkana	Koobi Fora	Upper Burgi	Bovidae	Aepycerotini			Aepycerotini/Antilopini	-1.6		Cerling, T.E., et al. Dietary changes of large herbivores in the Turkana Basin, Kenya from 4 to 1 Ma. Proc. Natl. Acad. Sci. USA. 112, 11467–11472. (2015)
f 12296	Enamel	East Turkana	Koobi Fora	Upper Burgi	Bovidae	Aepycerotini			Aepycerotini/Antilopini	-0.6		Cerling, T.E., et al. Dietary changes of large herbivores in the Turkana Basin, Kenya from 4 to 1 Ma. Proc. Natl. Acad. Sci. USA. 112, 11467–11472. (2015)
f 13035	Enamel	East Turkana	Koobi Fora	Upper Burgi	Bovidae	Aepycerotini			Aepycerotini/Antilopini	-2.4		Cerling, T.E., et al. Dietary changes of large herbivores in the Turkana Basin, Kenya from 4 to 1 Ma. Proc. Natl. Acad. Sci. USA. 112, 11467–11472. (2015)
f 11435	Enamel	East Turkana	Koobi Fora	Upper Burgi	Bovidae	Antilopini			Aepycerotini/Antilopini	0.3		Cerling, T.E., et al. Dietary changes of large herbivores in the Turkana Basin, Kenya from 4 to 1 Ma. Proc. Natl. Acad. Sci. USA. 112, 11467–11472. (2015)
f 12479	Enamel	East Turkana	Koobi Fora	Upper Burgi	Bovidae	Antilopini			Aepycerotini/Antilopini	-8		Cerling, T.E., et al. Dietary changes of large herbivores in the Turkana Basin, Kenya from 4 to 1 Ma. Proc. Natl. Acad. Sci. USA. 112, 11467–11472. (2015)
f 8050a	Enamel	East Turkana	Koobi Fora	Upper Burgi	Bovidae	Antilopini			Aepycerotini/Antilopini	0.7		Cerling, T.E., et al. Dietary changes of large herbivores in the Turkana Basin, Kenya from 4 to 1 Ma. Proc. Natl. Acad. Sci. USA. 112, 11467–11472. (2015)
KNM-ER 1642	Enamel	East Turkana	Koobi Fora	Upper Burgi	Bovidae	Antilopini			Aepycerotini/Antilopini	-1.6		Cerling, T.E., et al. Dietary changes of large herbivores in the Turkana Basin, Kenya from 4 to 1 Ma. Proc. Natl. Acad. Sci. USA. 112, 11467–11472. (2015)
105-0208-31.1	Enamel	East Turkana	Koobi Fora	Upper Burgi	Bovidae	Alcelaphini			Alcelaphini	-0.4		Cerling, T.E., et al. Dietary changes of large herbivores in the Turkana Basin, Kenya from 4 to 1 Ma. Proc. Natl. Acad. Sci. USA. 112, 11467–11472. (2015)
f 11306 ave	Enamel	East Turkana	Koobi Fora	Upper Burgi	Bovidae	Alcelaphini			Alcelaphini	2.8		Cerling, T.E., et al. Dietary changes of large herbivores in the Turkana Basin, Kenya from 4 to 1 Ma. Proc. Natl. Acad. Sci. USA. 112, 11467–11472. (2015)
f 11373 ave	Enamel	East Turkana	Koobi Fora	Upper Burgi	Bovidae	Alcelaphini			Alcelaphini	1.3		Cerling, T.E., et al. Dietary changes of large herbivores in the Turkana Basin, Kenya from 4 to 1 Ma. Proc. Natl. Acad. Sci. USA. 112, 11467–11472. (2015)
f 11468	Enamel	East Turkana	Koobi Fora	Upper Burgi	Bovidae	Alcelaphini			Alcelaphini	1.1		Cerling, T.E., et al. Dietary changes of large herbivores in the Turkana Basin, Kenya from 4 to 1 Ma. Proc. Natl. Acad. Sci. USA. 112, 11467–11472. (2015)
f 12005	Enamel	East Turkana	Koobi Fora	Upper Burgi	Bovidae	Alcelaphini			Alcelaphini	1.1		Cerling, T.E., et al. Dietary changes of large herbivores in the Turkana Basin, Kenya from 4 to 1 Ma. Proc. Natl. Acad. Sci. USA. 112, 11467–11472. (2015)
f 12005a	Enamel	East Turkana	Koobi Fora	Upper Burgi	Bovidae	Alcelaphini			Alcelaphini	-1.4		Cerling, T.E., et al. Dietary changes of large herbivores in the Turkana Basin, Kenya from 4 to 1 Ma. Proc. Natl. Acad. Sci. USA. 112, 11467–11472. (2015)
f 12676	Enamel	East Turkana	Koobi Fora	Upper Burgi	Bovidae	Alcelaphini			Alcelaphini	-0.8		Cerling, T.E., et al. Dietary changes of large herbivores in the Turkana Basin, Kenya from 4 to 1 Ma. Proc. Natl. Acad. Sci. USA. 112, 11467–11472. (2015)
f 13529	Enamel	East Turkana	Koobi Fora	Upper Burgi	Bovidae	Alcelaphini			Alcelaphini	-0.1		Cerling, T.E., et al. Dietary changes of large herbivores in the Turkana Basin, Kenya from 4 to 1 Ma. Proc. Natl. Acad. Sci. USA. 112, 11467–11472. (2015)
KNM-ER 4498	Enamel	East Turkana	Koobi Fora	Upper Burgi	Bovidae	Alcelaphini			Alcelaphini	-0.3		Cerling, T.E., et al. Dietary changes of large herbivores in the Turkana Basin, Kenya from 4 to 1 Ma. Proc. Natl. Acad. Sci. USA. 112, 11467–11472. (2015)
KNM-ER 4658	Enamel	East Turkana	Koobi Fora	Upper Burgi	Bovidae	Alcelaphini			Alcelaphini	1.3		Cerling, T.E., et al. Dietary changes of large herbivores in the Turkana Basin, Kenya from 4 to 1 Ma. Proc. Natl. Acad. Sci. USA. 112, 11467–11472. (2015)
f 11517	Enamel	East Turkana	Koobi Fora	Upper Burgi	Bovidae	Bovini			Bovini	-6.1		Cerling, T.E., et al. Dietary changes of large herbivores in the Turkana Basin, Kenya from 4 to 1 Ma. Proc. Natl. Acad. Sci. USA. 112, 11467–11472. (2015)
f 12364 ave	Enamel	East Turkana	Koobi Fora	Upper Burgi	Bovidae	Bovini			Bovini	1		Cerling, T.E., et al. Dietary changes of large herbivores in the Turkana Basin, Kenya from 4 to 1 Ma. Proc. Natl. Acad. Sci. USA. 112, 11467–11472. (2015)
f 12658	Enamel	East Turkana	Koobi Fora	Upper Burgi	Bovidae	Bovini			Bovini	1.5		Cerling, T.E., et al. Dietary changes of large herbivores in the Turkana Basin, Kenya from 4 to 1 Ma. Proc. Natl. Acad. Sci. USA. 112, 11467–11472. (2015)
KNM-ER 4845	Enamel	East Turkana	Koobi Fora	Upper Burgi	Bovidae	Bovini			Bovini	1.7		Cerling, T.E., et al. Dietary changes of large herbivores in the Turkana Basin, Kenya from 4 to 1 Ma. Proc. Natl. Acad. Sci. USA. 112, 11467–11472. (2015)
KNM-ER 1299	Enamel	East Turkana	Koobi Fora	Upper Burgi	Elephantidae		Elephas		Elephas	0		Cerling, T.E., Harris J.M., Leakey, M.G. Browsing and grazing in modern and fossil proboscideans. Oecologia 120, 364–374. (1999).
KNM-ER 4102	Enamel	East Turkana	Koobi Fora	Upper Burgi	Elephantidae		Elephas		Elephas	-0.1		Cerling, T.E., Harris J.M., Leakey, M.G. Browsing and grazing in modern and fossil proboscideans. Oecologia 120, 364–374. (1999).
KNM-ER 4113	Enamel	East Turkana	Koobi Fora	Upper Burgi	Elephantidae		Elephas		Elephas	0.1		Cerling, T.E., Harris J.M., Leakey, M.G. Browsing and grazing in modern and fossil proboscideans. Oecologia 120, 364–374. (1999).
KNM-ER 5871	Enamel	East Turkana	Koobi Fora	Upper Burgi	Elephantidae		Elephas		Elephas	0.3		Cerling, T.E., Harris J.M., Leakey, M.G. Browsing and grazing in modern and fossil proboscideans. Oecologia 120, 364–374. (1999).
f 13050	Enamel	East Turkana	Koobi Fora	Upper Burgi	Equidae		Equus		Equidae	-0.5		Cerling, T.E., et al. Dietary changes of large herbivores in the Turkana Basin, Kenya from 4 to 1 Ma. Proc. Natl. Acad. Sci. USA. 112, 11467–11472. (2015)
f 2170	Enamel	East Turkana	Koobi Fora	Upper Burgi	Equidae		Equus		Equidae	0.6		Cerling, T.E., et al. Dietary changes of large herbivores in the Turkana Basin, Kenya from 4 to 1 Ma. Proc. Natl. Acad. Sci. USA. 112, 11467–11472. (2015)
f 3815	Enamel	East Turkana	Koobi Fora	Upper Burgi	Equidae		Equus		Equidae	1.2		Cerling, T.E., et al. Dietary changes of large herbivores in the Turkana Basin, Kenya from 4 to 1 Ma. Proc. Natl. Acad. Sci. USA. 112, 11467–11472. (2015)
f 44-07	Enamel	East Turkana	Koobi Fora	Upper Burgi	Equidae		Equus		Equidae	1.1		Cerling, T.E., et al. Dietary changes of large herbivores in the Turkana Basin, Kenya from 4 to 1 Ma. Proc. Natl. Acad. Sci. USA. 112, 11467–11472. (2015)
f 4801	Enamel	East Turkana	Koobi Fora	Upper Burgi	Equidae		Equus		Equidae	0		Cerling, T.E., et al. Dietary changes of large herbivores in the Turkana Basin, Kenya from 4 to 1 Ma. Proc. Natl. Acad. Sci. USA. 112, 11467–11472. (2015)
f 5677	Enamel	East Turkana	Koobi Fora	Upper Burgi	Equidae		Equus		Equidae	0		Cerling, T.E., et al. Dietary changes of large herbivores in the Turkana Basin, Kenya from 4 to 1 Ma. Proc. Natl. Acad. Sci. USA. 112, 11467–11472. (2015)
f 6143	Enamel	East Turkana	Koobi Fora	Upper Burgi	Equidae		Equus		Equidae	1.7		Cerling, T.E., et al. Dietary changes of large herbivores in the Turkana Basin, Kenya from 4 to 1 Ma. Proc. Natl. Acad. Sci. USA. 112, 11467–11472. (2015)
KNM-ER 1271	Enamel	East Turkana	Koobi Fora	Upper Burgi	Equidae		Equus		Equidae	-0.1		Cerling, T.E., et al. Dietary changes of large herbivores in the Turkana Basin, Kenya from 4 to 1 Ma. Proc. Natl. Acad. Sci. USA. 112, 11467–11472. (2015)
KNM-ER 4020	Enamel	East Turkana	Koobi Fora	Upper Burgi	Equidae		Equus		Equidae	-0.7		Cerling, T.E., et al. Dietary changes of large herbivores in the Turkana Basin, Kenya from 4 to 1 Ma. Proc. Natl. Acad. Sci. USA. 112, 11467–11472. (2015)
KNM-ER 4043	Enamel	East Turkana	Koobi Fora	Upper Burgi	Equidae		Equus		Equidae	0.4		Cerling, T.E., et al. Dietary changes of large herbivores in the Turkana Basin, Kenya from 4 to 1 Ma. Proc. Natl. Acad. Sci. USA. 112, 11467–11472. (2015)
KNM-ER 4044	Enamel	East Turkana	Koobi Fora	Upper Burgi	Equidae		Equus		Equidae	-3.8		Cerling, T.E., et al. Dietary changes of large herbivores in the Turkana Basin, Kenya from 4 to 1 Ma. Proc. Natl. Acad. Sci. USA. 112, 11467–11472. (2015)
Df 623	Enamel	East Turkana	Koobi Fora	Upper Burgi	Hippopotamidae		Hippopotamus		Hippopotamus	-0.8		Cerling, T.E., et al. Dietary changes of large herbivores in the Turkana Basin, Kenya from 4 to 1 Ma. Proc. Natl. Acad. Sci. USA. 112, 11467–11472. (2015)
KNM-ER 1394	Enamel	East Turkana	Koobi Fora	Upper Burgi	Hippopotamidae		Hippopotamus		Hippopotamus	0.1		Cerling, T.E., et al. Dietary changes of large herbivores in the Turkana Basin, Kenya from 4 to 1 Ma. Proc. Natl. Acad. Sci. USA. 112, 11467–11472. (2015)
KNM-ER 1399 ave	Enamel	East Turkana	Koobi Fora	Upper Burgi	Hippopotamidae		Hippopotamus		Hippopotamus	0.1		Cerling, T.E., et al. Dietary changes of large herbivores in the Turkana Basin, Kenya from 4 to 1 Ma. Proc. Natl. Acad. Sci. USA. 112, 11467–11472. (2015)
KNM-ER 785	Enamel	East Turkana	Koobi Fora	Upper Burgi	Hippopotamidae		Hippopotamus		Hippopotamus	-3.1		Cerling, T.E., et al. Dietary changes of large herbivores in the Turkana Basin, Kenya from 4 to 1 Ma. Proc. Natl. Acad. Sci. USA. 112, 11467–11472. (2015)
KNM-ER 943	Enamel	East Turkana	Koobi Fora	Upper Burgi	Hippopotamidae		Hippopotamus		Hippopotamus	-1.2		Cerling, T.E., et al. Dietary changes of large herbivores in the Turkana Basin, Kenya from 4 to 1 Ma. Proc. Natl. Acad. Sci. USA. 112, 11467–11472. (2015)
105-0208-21.1	Enamel	East Turkana	Koobi Fora	Upper Burgi	Suidae		Kolpochoerus		Kolpochoerus	-0.6		Cerling, T.E., et al. Dietary changes of large herbivores in the Turkana Basin, Kenya from 4 to 1 Ma. Proc. Natl. Acad. Sci. USA. 112, 11467–11472. (2015)
105-0208-37.1	Enamel	East Turkana	Koobi Fora	Upper Burgi	Suidae		Kolpochoerus		Kolpochoerus	-0.8		Cerling, T.E., et al. Dietary changes of large herbivores in the Turkana Basin, Kenya from 4 to 1 Ma. Proc. Natl. Acad. Sci. USA. 112, 11467–11472. (2015)
130-54.01	Enamel	East Turkana	Koobi Fora	Upper Burgi	Suidae		Kolpochoerus		Kolpochoerus	-0.1		Cerling, T.E., et al. Dietary changes of large herbivores in the Turkana Basin, Kenya from 4 to 1 Ma. Proc. Natl. Acad. Sci. USA. 112, 11467–11472. (2015)
f 11133	Enamel	East Turkana	Koobi Fora	Upper Burgi	Suidae		Kolpochoerus		Kolpochoerus	0.1		Cerling, T.E., et al. Dietary changes of large herbivores in the Turkana Basin, Kenya from 4 to 1 Ma. Proc. Natl. Acad. Sci. USA. 112, 11467–11472. (2015)
f 11144A	Enamel	East Turkana	Koobi Fora	Upper Burgi	Suidae		Kolpochoerus		Kolpochoerus	0.5		Cerling, T.E., et al. Dietary changes of large herbivores in the Turkana Basin, Kenya from 4 to 1 Ma. Proc. Natl. Acad. Sci. USA. 112, 11467–11472. (2015)
f 11560	Enamel	East Turkana	Koobi Fora	Upper Burgi	Suidae		Kolpochoerus		Kolpochoerus	-1.1		Cerling, T.E., et al. Dietary changes of large herbivores in the Turkana Basin, Kenya from 4 to 1 Ma. Proc. Natl. Acad. Sci. USA. 112, 11467–11472. (2015)
f 12013	Enamel	East Turkana	Koobi Fora	Upper Burgi	Suidae		Kolpochoerus		Kolpochoerus	0.7		Cerling, T.E., et al. Dietary changes of large herbivores in the Turkana Basin, Kenya from 4 to 1 Ma. Proc. Natl. Acad. Sci. USA. 112, 11467–11472. (2015)
f 7125	Enamel	East Turkana	Koobi Fora	Upper Burgi	Suidae		Kolpochoerus		Kolpochoerus	-0.6		Cerling, T.E., et al. Dietary changes of large herbivores in the Turkana Basin, Kenya from 4 to 1 Ma. Proc. Natl. Acad. Sci. USA. 112, 11467–11472. (2015)
f 9029	Enamel	East Turkana	Koobi Fora	Upper Burgi	Suidae		Kolpochoerus		Kolpochoerus	0.5		Cerling, T.E., et al. Dietary changes of large herbivores in the Turkana Basin, Kenya from 4 to 1 Ma. Proc. Natl. Acad. Sci. USA. 112, 11467–11472. (2015)
f 9030	Enamel	East Turkana	Koobi Fora	Upper Burgi	Suidae		Kolpochoerus		Kolpochoerus	0.7		Cerling, T.E., et al. Dietary changes of large herbivores in the Turkana Basin, Kenya from 4 to 1 Ma. Proc. Natl. Acad. Sci. USA. 112, 11467–11472. (2015)
f 11046	Enamel	East Turkana	Koobi Fora	Upper Burgi	Bovidae	Reduncini			Reduncini	1.4		Cerling, T.E., et al. Dietary changes of large herbivores in the Turkana Basin, Kenya from 4 to 1 Ma. Proc. Natl. Acad. Sci. USA. 112, 11467–11472. (2015)
f 11109	Enamel	East Turkana	Koobi Fora	Upper Burgi	Bovidae	Reduncini			Reduncini	-1.3		Cerling, T.E., et al. Dietary changes of large herbivores in the Turkana Basin, Kenya from 4 to 1 Ma. Proc. Natl. Acad. Sci. USA. 112, 11467–11472. (2015)
f 12355	Enamel	East Turkana	Koobi Fora	Upper Burgi	Bovidae	Reduncini			Reduncini	0.5		Cerling, T.E., et al. Dietary changes of large herbivores in the Turkana Basin, Kenya from 4 to 1 Ma. Proc. Natl. Acad. Sci. USA. 112, 11467–11472. (2015)
f 12630	Enamel	East Turkana	Koobi Fora	Upper Burgi	Bovidae	Reduncini			Reduncini	0.4		Cerling, T.E., et al. Dietary changes of large herbivores in the Turkana Basin, Kenya from 4 to 1 Ma. Proc. Natl. Acad. Sci. USA. 112, 11467–11472. (2015)
f 14201	Enamel	East Turkana	Koobi Fora	Upper Burgi	Bovidae	Reduncini			Reduncini	-1.6		Cerling, T.E., et al. Dietary changes of large herbivores in the Turkana Basin, Kenya from 4 to 1 Ma. Proc. Natl. Acad. Sci. USA. 112, 11467–11472. (2015)
f 8050b	Enamel	East Turkana	Koobi Fora	Upper Burgi	Bovidae	Reduncini			Reduncini	-1.7		Cerling, T.E., et al. Dietary changes of large herbivores in the Turkana Basin, Kenya from 4 to 1 Ma. Proc. Natl. Acad. Sci. USA. 112, 11467–11472. (2015)
KNM-ER 4471	Enamel	East Turkana	Koobi Fora	Upper Burgi	Bovidae	Reduncini			Reduncini	-1.2		Cerling, T.E., et al. Dietary changes of large herbivores in the Turkana Basin, Kenya from 4 to 1 Ma. Proc. Natl. Acad. Sci. USA. 112, 11467–11472. (2015)
KNM-ER 4608	Enamel	East Turkana	Koobi Fora	Upper Burgi	Bovidae	Reduncini			Reduncini	-0.8		Cerling, T.E., et al. Dietary changes of large herbivores in the Turkana Basin, Kenya from 4 to 1 Ma. Proc. Natl. Acad. Sci. USA. 112, 11467–11472. (2015)

## Sheet: SuppFig5b triplot
Supplementary Figure 5 ternary plot for cranial thickness
Data compiled here primarily from Copes and Kimbel (2016) Cranial vault thickness in primates: Homo erectus does not have uniquely thick vault bones. J Hum Evol, 90: 120-34.
Taxon	Geography	Bone	Specimen	Landmark	Outer mean	Diploe mean	Inner mean	total	outer ratio	diploe ratio	inner ratio	Source data
A. afarensis		Frontal	AL 438 - 2b	average	1.0707	5.76022	1.58033	8.41126	0.127294	0.684823	0.187883	Copes and Kimbel 2016
A. afarensis		Frontal	AL 438 - 2b	average	1.68938	6.18671	1.0875	8.96359	0.188471	0.690205	0.121324	Copes and Kimbel 2016
A. afarensis		Parietal	AL 162 - 28	average	0.647909	1.51917	0.507	2.67408	0.242293	0.568109	0.189598	Copes and Kimbel 2016
A. afarensis		Parietal	AL 162 - 28	average	0.494111	0.788	0.487111	1.76922	0.279282	0.445393	0.275325	Copes and Kimbel 2016
A. afarensis		Parietal	AL 162 - 28	average	0.7391	1.43912	0.784375	2.9626	0.249477	0.485764	0.264759	Copes and Kimbel 2016
A. afarensis		Parietal	AL 162 - 28	average	0.778714	1.4335	0.824833	3.03705	0.256405	0.472004	0.271591	Copes and Kimbel 2016
A. afarensis		Parietal	AL 333 - 125	average	1.24667	2.05383	0.940833	4.24133	0.293933	0.484242	0.221825	Copes and Kimbel 2016
A. afarensis		Parietal	AL 333 - 125	average	0.598125	3.89222	0.835417	5.32576	0.112308	0.730829	0.156863	Copes and Kimbel 2016
A. afarensis		Parietal	AL 333 - 23	average	0.869273	1.99311	0.6492	3.51158	0.247544	0.567582	0.184874	Copes and Kimbel 2016
A. afarensis		Parietal	Al 457 - 2	average	1.8079	4.2815	1.53144	7.62084	0.237231	0.561814	0.200955	Copes and Kimbel 2016
P. boisei		Parietal	KNM-ER 164	average	0.8706	4.14487	1.30343	6.3189	0.137777	0.655948	0.206274	Copes and Kimbel 2016
P. boisei		Parietal	KNM-ER 407	average	1.40659	1.8175	1.41465	4.63874	0.303226	0.391809	0.304965	Copes and Kimbel 2016
P. boisei		Parietal	KNM-ER 407	average	1.2442	1.6375	1.175	4.0567	0.306702	0.403653	0.289644	Copes and Kimbel 2016
P. boisei		Parietal	KNM-ER 732	average	1.23867	1.554	1.2905	4.08317	0.303359	0.380587	0.316054	Copes and Kimbel 2016
early Homo		Parietal	KNM-ER 3732	average	0.9711	2.99725	1.07357	5.04192	0.192605	0.594466	0.212929	Copes and Kimbel 2016
early Homo		Parietal	KNM-ER 3732	average	1.29619	4.2783	0.842222	6.41671	0.202002	0.666744	0.131255	Copes and Kimbel 2016
early Homo		Parietal	OH 14	average	0.80525	1.33244	0.864909	3.0026	0.268184	0.443763	0.288053	Copes and Kimbel 2016
H. erectus	Africa	Parietal	KNM-ER 1593	average	1.41111	2.24226	1.83367	5.48704	0.257172	0.408647	0.334181	Copes and Kimbel 2016
H. erectus	Africa	Parietal	KNM-ER 1593	average	1.4	2.6554	1.38271	5.43811	0.257442	0.488294	0.254264	Copes and Kimbel 2016
H. erectus	Africa	Parietal	KNM-ER 1648	average	1.48086	4.42829	1.0884	6.99754	0.211625	0.632834	0.15554	Copes and Kimbel 2016
H. erectus	Africa	Parietal	KNM-ER 1648	average	1.06447	4.44508	1.18177	6.69131	0.159082	0.664306	0.176612	Copes and Kimbel 2016
H. erectus	Africa	Parietal	KNM-ER 1648	average	1.3685	5.285	0.789143	7.44264	0.183873	0.710097	0.10603	Copes and Kimbel 2016
H. erectus	Africa	Parietal	KNM-ER 1800	average	1.10514	3.51441	0.618562	5.23811	0.21098	0.670931	0.118089	Copes and Kimbel 2016
H. erectus	Africa	Parietal	KNM-ER 1821	average	1.7012	3.6021	1.5705	6.8738	0.24749	0.524033	0.228476	Copes and Kimbel 2016
H. erectus	Africa	Parietal	KNM-ER 2592	average	1.05806	3.8034	1.09982	5.96128	0.177488	0.638017	0.184494	Copes and Kimbel 2016
H. erectus	Africa	Parietal	KNM-ER 2592	average	1.22485	3.55733	1.19378	5.97596	0.204962	0.595274	0.199763	Copes and Kimbel 2016
H. erectus	Africa	Parietal	KNM-ER 2592	average	0.782429	3.18321	1.6435	5.60914	0.139492	0.567505	0.293004	Copes and Kimbel 2016
H. erectus	Africa	Parietal	KNM-ER 2592	average	1.20043	4.27887	1.33417	6.81347	0.176185	0.628002	0.195813	Copes and Kimbel 2016
H. erectus	Africa	Parietal	KNM-ER 2595	average	1.30243	3.118	1.1323	5.55273	0.234556	0.561526	0.203918	Copes and Kimbel 2016
H. erectus	Africa	Parietal	KNM-ER 730	average	1.996	3.10075	2.1502	7.24695	0.275426	0.42787	0.296704	Copes and Kimbel 2016
H. erectus	Africa	Parietal	KNM-ER 730	average	1.13629	2.5775	1.4134	5.12719	0.22162	0.502712	0.275668	Copes and Kimbel 2016
H. erectus	Africa	Parietal	KNM-ER 730	average	2.179	3.694	1.94825	7.82125	0.2786	0.472303	0.249097	Copes and Kimbel 2016
H. erectus	Africa	Parietal	KNM-ER 734	average	1.36914	1.32519	1.04915	3.74348	0.36574	0.353998	0.280261	Copes and Kimbel 2016
P. boisei		Unidentified	KNM-ER 1170	average	1.82112	2.08688	1.73467	5.64267	0.322742	0.369838	0.30742	Copes and Kimbel 2016
P. boisei		Unidentified	KNM-ER 1170	average	1.74815	2.7206	1.52313	5.99188	0.291754	0.454048	0.254198	Copes and Kimbel 2016
P. boisei		Unidentified	KNM-ER 1170	average	0.8546	1.619	1.0876	3.5612	0.239975	0.454622	0.305403	Copes and Kimbel 2016
P. boisei		Unidentified	KNM-ER 1170	average	1.45629	1.441	0.688286	3.58557	0.406152	0.401889	0.19196	Copes and Kimbel 2016
P. boisei		Unidentified	KNM-ER 1170	average	0.970063	2.88017	0.730714	4.58094	0.21176	0.628728	0.159512	Copes and Kimbel 2016
P. boisei		Unidentified	KNM-ER 814	average	1.06386	3.5657	1.26844	5.898	0.180376	0.604561	0.215063	Copes and Kimbel 2016
early Homo		Unidentified	KNM-ER 3735	average	1.2734	3.05683	0.438375	4.76861	0.267038	0.641033	0.0919293	Copes and Kimbel 2016
early Homo		Unidentified	KNM-ER 3735	average	0.659286	1.83808	0.9144	3.41177	0.193239	0.538748	0.268013	Copes and Kimbel 2016
early Homo		Unidentified	KNM-ER 3735	average	0.8396	1.30757	0.6765	2.82367	0.297343	0.463075	0.239582	Copes and Kimbel 2016
early Homo		Unidentified	KNM-ER 3735	average	0.788235	1.68638	0.797417	3.27204	0.240901	0.515393	0.243707	Copes and Kimbel 2016
early Homo		Unidentified	KNM-ER 3735	average	0.9145	2.95113	0.655125	4.52076	0.202289	0.652796	0.144915	Copes and Kimbel 2016
early Homo		Unidentified	KNM-ER 3891	average	1.1372	2.3072	1.12025	4.56465	0.249132	0.505449	0.245419	Copes and Kimbel 2016
early Homo		Unidentified	KNM-ER 3891	average	1.10533	1.64654	0.893429	3.6453	0.303221	0.451688	0.245091	Copes and Kimbel 2016
H. erectus	Africa	Unidentified	KNM-ER 1466	average	1.64425	4.13957	0.8892	6.67302	0.246403	0.620344	0.133253	Copes and Kimbel 2016
H. erectus	Africa	Unidentified	KNM-ER 1466	average	1.41776	3.13671	1.28033	5.83481	0.242984	0.537586	0.21943	Copes and Kimbel 2016
H. erectus	Africa	Unidentified	KNM-ER 1466	average	0.939556	2.46357	1.279	4.68213	0.200669	0.526165	0.273166	Copes and Kimbel 2016
H. erectus	Africa	Unidentified	KNM-ER 1800	average	0.934429	1.73144	0.865429	3.5313	0.264613	0.490313	0.245074	Copes and Kimbel 2016
H. erectus	Africa	Unidentified	KNM-ER 1800	average	1.11015	3.09488	1.48225	5.68728	0.195199	0.544175	0.260626	Copes and Kimbel 2016
H. erectus	Africa	Unidentified	KNM-ER 1800	average	1.23017	3.9375	0.954556	6.12222	0.200935	0.643149	0.155917	Copes and Kimbel 2016
H. erectus	Africa	Unidentified	KNM-ER 1800	average	0.9755	4.313	1.0485	6.337	0.153937	0.680606	0.165457	Copes and Kimbel 2016
H. erectus	Africa	Unidentified	KNM-ER 1800	average	1.03314	2.45454	1.11582	4.6035	0.224426	0.53319	0.242385	Copes and Kimbel 2016
H. erectus	Africa	Unidentified	KNM-ER 1800	average	1.20818	3.91487	0.76175	5.88481	0.205305	0.665251	0.129444	Copes and Kimbel 2016
H. erectus	Africa	Unidentified	KNM-ER 1800	average	0.96325	2.4495	0.863143	4.27589	0.225275	0.572863	0.201863	Copes and Kimbel 2016
H. erectus	Africa	Unidentified	KNM-ER 1800	average	1.12878	5.08814	0.744125	6.96105	0.162156	0.730945	0.106898	Copes and Kimbel 2016
H. erectus	Africa	Unidentified	KNM-ER 1800	average	0.724	4.4845	0.848667	6.05717	0.119528	0.740363	0.14011	Copes and Kimbel 2016
H. erectus	Africa	Unidentified	KNM-ER 1800	average	0.696375	3.38037	0.748	4.82475	0.144334	0.700632	0.155034	Copes and Kimbel 2016
H. erectus	Africa	Unidentified	KNM-ER 1800	average	0.862625	4.74833	0.802	6.41296	0.134513	0.740428	0.125059	Copes and Kimbel 2016
H. erectus	Africa	Unidentified	KNM-ER 1808	average	1.19425	3.98963	0.9395	6.12338	0.195031	0.65154	0.153428	Copes and Kimbel 2016
H. erectus	Africa	Unidentified	KNM-ER 1808	average	1.21246	2.29638	1.27286	4.7817	0.253563	0.480244	0.266193	Copes and Kimbel 2016
H. erectus	Africa	Unidentified	KNM-ER 1808	average	1.34927	3.66682	1.18489	6.20098	0.21759	0.591329	0.191081	Copes and Kimbel 2016
H. erectus	Africa	Unidentified	KNM-ER 1808	average	1.16367	3.2663	1.12838	5.55834	0.209355	0.587639	0.203006	Copes and Kimbel 2016
H. erectus	Africa	Unidentified	KNM-ER 1808	average	1.14271	1.97175	0.9925	4.10696	0.278238	0.480099	0.241663	Copes and Kimbel 2016
H. erectus	Africa	Unidentified	KNM-WT 16001	average	1.28729	2.29287	0.989375	4.56954	0.28171	0.501774	0.216515	Copes and Kimbel 2016
H. erectus	Africa	Unidentified	KNM-WT 16001	average	0.855	3.0539	1.26333	5.17223	0.165306	0.590441	0.244253	Copes and Kimbel 2016
H. erectus	Africa	Unidentified	KNM-WT 16001	average	2.13343	3.9426	2.70556	8.78158	0.242943	0.448962	0.308094	Copes and Kimbel 2016
unknown	Africa	Unidentified	KNM-ER 77067	N/A (1 measurement)	2.23	4.82	1.39	8.44	0.264218	0.57109	0.164692	Hammond et al. (this study)
unknown	Africa	Unidentified	KNM-ER 77068	N/A (1 measurement)	1.57	5.4	1.45	8.42	0.186461	0.64133	0.172209	Hammond et al (this study)
unknown	Africa	Unidentified	KNM-ER 77069	N/A (1 measurement)	1.33	6.1	1.3	8.73	0.152348	0.69874	0.148912	Hammond et al (this study)
unknown	Africa	Unidentified	KNM-ER 77066	N/A (1 measurement)	1.59	4.98	0.97	7.54	0.210875	0.660477	0.128647	Hammond et al (this study)
unknown	Africa	Unidentified	KNM-ER 77070	N/A (1 measurement)	1.71	4.66	1.53	7.9	0.216456	0.589873	0.193671	Hammond et al (this study)

## Sheet: SuppFig5c,d boxplot
Supplementary Figure 5 boxplots for cranial thickness
Data compiled here primarily from Copes and Kimbel (2016) Cranial vault thickness in primates: Homo erectus does not have uniquely thick vault bones. J Hum Evol, 90: 120-34.
Taxon	Geography	Bone	Specimen	Landmark	Total mean	Reference
A. afarensis		Frontal	AL 438 - 2b	average	8.1	Copes and Kimbel 2016
A. afarensis		Frontal	AL 438 - 2b	average	8.8	Copes and Kimbel 2016
A. afarensis		Frontal	AL 444-2	bregma	8.6	Kimbel et al. 2004: 147
A. afarensis		Frontal	AL 444-2	bregma	7.5	Kimbel et al. 2004: 138
A. afarensis		Frontal	AL 444-2	pterion	4.5	Kimbel et al. 2004: 138
A. africanus		Frontal	Sts 25	bregma	7.5	Gauld 1992
A. africanus		Frontal	Sts 5	bregma	4.1	Kimbel et al. 2004: 147
A. africanus		Frontal	Sts 5	bregma	4.5	Kimbel et al. 2004: 143
A. africanus		Frontal	Sts 5	bregma	5.5	Wood 1991
A. africanus		Frontal	Sts 71	bregma	6	Kimbel et al. 2004: 147
A. africanus		Frontal	Sts 71	bregma	5.5	Wood 1991; Kimbel et al. 2004: 143
A. africanus		Frontal	Sts 71	bregma	7	Gauld 1992
A. africanus		Frontal	Sts 71	mid-frontal	8.3	Gauld 1992
A. africanus		Frontal	Stw 13	average	6	Lockwood & Tobias 2002
A. africanus		Frontal	Stw 252	bregma	6.1	Gauld 1992
A. africanus		Frontal	Stw 252	mid-frontal	6.8	Gauld 1992
A. africanus		Frontal	Stw 272	average	4	Lockwood & Tobias 2002
A. africanus		Frontal	Stw 299	bregma	6	Lockwood & Tobias 2002
A. africanus		Frontal	Stw 299	average	5	Lockwood & Tobias 2002
A. africanus		Frontal	Stw 498	bregma	5	Gauld 1992
A. africanus		Frontal	Stw 498	mid-frontal	6.4	Gauld 1992
A. africanus		Frontal	Stw 505	mid-frontal	10.6	Lockwood & Tobias 1999
A. africanus		Frontal	Stw 521	bregma	6.6	Lockwood & Tobias 2002
P. boisei		Frontal	KNM-ER 23000	bregma	8.2	Kimbel et al. 2004: 147
P. boisei		Frontal	KNM-ER 407	bregma	5	Kimbel et al. 2004: 147
P. boisei		Frontal	KNM-ER 407	bregma	4.5	Wood 1991; Kimbel et al. 2004: 147
P. boisei		Frontal	KNM-ER 732	bregma	4	Wood 1991
P. boisei		Frontal	KNM-ER 814	average	6.3	Copes and Kimbel 2016
P. boisei		Frontal	KNM-ER 814	average	6.6	Copes and Kimbel 2016
P. boisei		Frontal	KNM-ER 814	average	6.7	Copes and Kimbel 2016
P. boisei		Frontal	KNM-ER 814	average	6.5	Copes and Kimbel 2016
P. boisei		Frontal	L338y-6	bregma	7	Rak & Howell 1978: 360
P. boisei		Frontal	OH 5	bregma	5.5	Tobias 1967: 74; Wood 1991; Kimbel et al. 2004: 147
P. boisei		Frontal	Omo 323-1976-896	frontal squama	6.2	Alemseged et al. 2002: 104
early Homo		Frontal	KNM-ER 1470	bregma	7	Wood 1991; Antón 2004
early Homo		Frontal	KNM-ER 1470	bregma	6	Kimbel et al. 2004: 147
early Homo		Frontal	KNM-ER 1590	bregma	6.7	Kimbel et al. 2004: 147
early Homo		Frontal	KNM-ER 1590	bregma	6.4	Day et al. 1976: 378
early Homo		Frontal	KNM-ER 1805	bregma	6	Kimbel et al. 2004: 147
early Homo		Frontal	KNM-ER 1805	bregma	5	Wood 1991
early Homo		Frontal	KNM-ER 1813	bregma	6	Wood 1991; Antón 2004; Kimbel et al. 2004: 147
early Homo		Frontal	KNM-ER 3732	bregma	6.5	Wood 1991
early Homo		Frontal	KNM-ER 3732	bregma	6	Kimbel et al. 2004: 147
early Homo		Frontal	OH 13	bregma	5.5	Kimbel et al. 2004: 147
early Homo		Frontal	OH 16	bregma	6.5	Antón 2004
early Homo		Frontal	OH 24	bregma	4	Wood 1991; Antón 2004; Kimbel et al. 2004: 147
early Homo		Frontal	OH 7	bregma	4.2	Kimbel et al. 2004: 147
early Homo		Frontal	OH 7	bregma	4.5	Wood 1991
early Homo		Frontal	Stw 53	mid-frontal	10.2	Gauld 1992: 235-6
H. naledi		Frontal	DH1	squama	5	Laird et al. 2017
H. floresiensis		Frontal	LB1	middle	10.4	Brown et al. 2004
H. floresiensis		Frontal	LB1	bregma	7.6	Brown et al. 2004
H. erectus	Africa	Frontal	KNM ER 3883	average	8	Wood 1991; Antón 2004
H. erectus	Africa	Frontal	KNM-ER 1466	bregma	10.9	Walker & Leakey 1993: 73
H. erectus	Africa	Frontal	KNM-ER 3892	bregma	9	Walker & Leakey 1993: 75
H. erectus	Africa	Frontal	KNM-ER 730	average	8.6	Copes and Kimbel 2016
H. erectus	Africa	Frontal	KNM-ER 730	bregma	8.5	Walker & Leakey 1993: 72
H. erectus	Africa	Frontal	KNM-WT 15000	bregma	7.9	Walker & Leakey 1993: 78
H. erectus	Africa	Frontal	OH 12	bregma	10	Nawrocki 1991; Antón 2004
H. erectus	Africa	Frontal	OH 12	bregma	12	Day et al. 1980
H. erectus	Africa	Frontal	OH 12	bregma	9.5	Wood 1991
H. erectus	Africa	Frontal	OH 9	bregma	9	Wood 1991
H. erectus	Africa	Frontal	Sale	bregma	8	Nawrocki 1991
H. erectus	Asia	Frontal	Lantian	bregma	16	Nawrocki 1991
H. erectus	Asia	Frontal	Lantian	bregma	17.8	Gauld 1992: 235-6
H. erectus	Asia	Frontal	Lantian	mid-frontal	12.4	Gauld 1992: 235-6
H. erectus	Asia	Frontal	Ngandong 1	bregma	9	Nawrocki 1991
H. erectus	Asia	Frontal	Ngandong 1	bregma	8	Gauld 1992: 235-6
H. erectus	Asia	Frontal	Ngandong 1	mid-frontal	7.1	Gauld 1992: 235-6
H. erectus	Asia	Frontal	Ngandong 10	bregma	8.9	Gauld 1992: 235-6
H. erectus	Asia	Frontal	Ngandong 10	mid-frontal	9	Gauld 1992: 235-6
H. erectus	Asia	Frontal	Ngandong 11	bregma	11	Nawrocki 1991
H. erectus	Asia	Frontal	Ngandong 11	bregma	7.9	Gauld 1992: 235-6
H. erectus	Asia	Frontal	Ngandong 11	mid-frontal	6.5	Gauld 1992: 235-6
H. erectus	Asia	Frontal	Ngandong 2	bregma	7.2	Antón 1999
H. erectus	Asia	Frontal	Ngandong 3	bregma	10	Nawrocki 1991
H. erectus	Asia	Frontal	Ngandong 3	bregma	11	Gauld 1992: 235-6
H. erectus	Asia	Frontal	Ngandong 3	mid-frontal	11.1	Gauld 1992: 235-6
H. erectus	Asia	Frontal	Ngandong 4	bregma	8.2	Gauld 1992: 235-6
H. erectus	Asia	Frontal	Ngandong 4	mid-frontal	6.7	Gauld 1992: 235-6
H. erectus	Asia	Frontal	Ngandong 5	bregma	7	Nawrocki 1991
H. erectus	Asia	Frontal	Ngandong 5	bregma	10.5	Gauld 1992: 235-6
H. erectus	Asia	Frontal	Ngandong 5	bregma	8	Antón 1999
H. erectus	Asia	Frontal	Ngandong 5	mid-frontal	6.9	Gauld 1992: 235-6
H. erectus	Asia	Frontal	Ngandong 6	bregma	12	Nawrocki 1991
H. erectus	Asia	Frontal	Ngandong 9	bregma	9	Nawrocki 1991
H. erectus	Asia	Frontal	Ngandong 9	bregma	10	Antón 1999
H. erectus	Asia	Frontal	Ngandong 9	mid-frontal	11	Gauld 1992: 235-6
H. erectus	Asia	Frontal	Sangiran 10	bregma	8	Nawrocki 1991
H. erectus	Asia	Frontal	Sangiran 10	bregma	8.9	Gauld 1992: 235-6
H. erectus	Asia	Frontal	Sangiran 10	mid-frontal	6.5	Gauld 1992: 235-6
H. erectus	Asia	Frontal	Sangiran 12	bregma	9	Nawrocki 1991
H. erectus	Asia	Frontal	Sangiran 12	bregma	8.8	Gauld 1992: 235-6
H. erectus	Asia	Frontal	Sangiran 12	mid-frontal	7.1	Gauld 1992: 235-6
H. erectus	Asia	Frontal	Sangiran 13A	bregma	10	Nawrocki 1991
H. erectus	Asia	Frontal	Sangiran 17	bregma	9	Nawrocki 1991
H. erectus	Asia	Frontal	Sangiran 17	bregma	10.4	Gauld 1992: 235-6
H. erectus	Asia	Frontal	Sangiran 17	mid-frontal	6.3	Gauld 1992: 235-6
H. erectus	Asia	Frontal	Sangiran 18A	bregma	11	Nawrocki 1991; Gauld 1992: 235-6
H. erectus	Asia	Frontal	Sangiran 2	bregma	8.8	Nawrocki 1991
H. erectus	Asia	Frontal	Sangiran 2	bregma	8.5	Antón 2004; Antón & Franzen 1997
H. erectus	Asia	Frontal	Sangiran 3	bregma	10.5	Nawrocki 1991
H. erectus	Asia	Frontal	Sangiran 3	bregma	9.8	Antón & Franzen 1997
H. erectus	Asia	Frontal	Sangiran 4	bregma	5.5	Nawrocki 1991
H. erectus	Asia	Frontal	Sangiran 9	bregma	10	Antón 2004
H. erectus	Asia	Frontal	Trinil 1	bregma	9	Gauld 1992: 235-6
H. erectus	Asia	Frontal	Trinil 1	mid-frontal	7	Gauld 1992: 235-6
H. erectus	Asia	Frontal	Trinil 2	bregma	9	Gauld 1992: 235-6
H. erectus	Asia	Frontal	Trinil 2	mid-frontal	9	Gauld 1992: 235-6
H. erectus	Asia	Frontal	Zhoukoudian 1	mid-frontal	13	Gauld 1992: 235-6
H. erectus	Asia	Frontal	Zhoukoudian 10	bregma	10	Nawrocki 1991
H. erectus	Asia	Frontal	Zhoukoudian 10	bregma	7.5	Antón 2004; Gauld 1992: 235-6
H. erectus	Asia	Frontal	Zhoukoudian 10	mid-frontal	7	Gauld 1992: 235-6
H. erectus	Asia	Frontal	Zhoukoudian 11	bregma	7	Nawrocki 1991; Antón 2004; Gauld 1992: 235-6
H. erectus	Asia	Frontal	Zhoukoudian 11	mid-frontal	11	Gauld 1992: 235-6
H. erectus	Asia	Frontal	Zhoukoudian 12	bregma	9.5	Nawrocki 1991
H. erectus	Asia	Frontal	Zhoukoudian 12	bregma	9.7	Antón 2004; Gauld 1992: 235-6
H. erectus	Asia	Frontal	Zhoukoudian 12	mid-frontal	7	Gauld 1992: 235-6
H. erectus	Asia	Frontal	Zhoukoudian 2	bregma	7.5	Nawrocki 1991
H. erectus	Asia	Frontal	Zhoukoudian 2	bregma	9	Gauld 1992: 235-6
H. erectus	Asia	Frontal	Zhoukoudian 2	mid-frontal	10	Gauld 1992: 235-6
H. erectus	Asia	Frontal	Zhoukoudian 3	bregma	9.5	Nawrocki 1991
H. erectus	Asia	Frontal	Zhoukoudian 3	bregma	9.6	Gauld 1992: 235-6
H. erectus	Asia	Frontal	Zhoukoudian 3	mid-frontal	10	Gauld 1992: 235-6
H. erectus	Asia	Frontal	Zhoukoudian 4	bregma	10.5	Nawrocki 1991
H. erectus	Asia	Frontal	Zhoukoudian 5	bregma	9	Nawrocki 1991
H. erectus	Asia	Frontal	Zhoukoudian 5	mid-frontal	9.5	Gauld 1992: 235-6
H. erectus	Dmanisi	Frontal	D2280	bregma	9	Antón 2004
H. erectus	Dmanisi	Frontal	D2282	bregma	8	Antón 2004
A. afarensis		Parietal	AL 162 - 28	average	2.1	Copes and Kimbel 2016
A. afarensis		Parietal	AL 162 - 28	average	2.3	Copes and Kimbel 2016
A. afarensis		Parietal	AL 162 - 28	average	2.2	Copes and Kimbel 2016
A. afarensis		Parietal	AL 162 - 28	average	2.2	Copes and Kimbel 2016
A. afarensis		Parietal	AL 162 - 28	average	2	Copes and Kimbel 2016
A. afarensis		Parietal	AL 162 - 28	average	2.2	Copes and Kimbel 2016
A. afarensis		Parietal	AL 162 - 28	average	2.1	Copes and Kimbel 2016
A. afarensis		Parietal	AL 162 - 28	average	2.2	Copes and Kimbel 2016
A. afarensis		Parietal	AL 162 - 28	average	3	Copes and Kimbel 2016
A. afarensis		Parietal	AL 162 - 28	average	3.1	Copes and Kimbel 2016
A. afarensis		Parietal	AL 162 - 28	average	3.1	Copes and Kimbel 2016
A. afarensis		Parietal	AL 162 - 28	average	3.1	Copes and Kimbel 2016
A. afarensis		Parietal	AL 162 - 28	average	2	Copes and Kimbel 2016
A. afarensis		Parietal	AL 162 - 28	average	2	Copes and Kimbel 2016
A. afarensis		Parietal	AL 162 - 28	average	2	Copes and Kimbel 2016
A. afarensis		Parietal	AL 162 - 28	average	2.1	Copes and Kimbel 2016
A. afarensis		Parietal	AL 162 - 28	average	2.5	Copes and Kimbel 2016
A. afarensis		Parietal	AL 162 - 28	average	3.1	Copes and Kimbel 2016
A. afarensis		Parietal	AL 162 - 28	average	2.9	Copes and Kimbel 2016
A. afarensis		Parietal	AL 162 - 28	average	3.1	Copes and Kimbel 2016
A. afarensis		Parietal	AL 162 - 28	average	1.8	Copes and Kimbel 2016
A. afarensis		Parietal	AL 162 - 28	average	2.3	Copes and Kimbel 2016
A. afarensis		Parietal	AL 162 - 28	average	2.2	Copes and Kimbel 2016
A. afarensis		Parietal	AL 162 - 28	average	1.8	Copes and Kimbel 2016
A. afarensis		Parietal	AL 162 - 28	eminence	3.5	Kimbel et al. 2004: 147
A. afarensis		Parietal	AL 288-1	eminence	4.6	Kimbel et al. 2004: 147
A. afarensis		Parietal	AL 333 - 125	average	4.2	Copes and Kimbel 2016
A. afarensis		Parietal	AL 333 - 125	average	4.2	Copes and Kimbel 2016
A. afarensis		Parietal	AL 333 - 125	average	4	Copes and Kimbel 2016
A. afarensis		Parietal	AL 333 - 125	average	4.1	Copes and Kimbel 2016
A. afarensis		Parietal	AL 333 - 125	average	5.6	Copes and Kimbel 2016
A. afarensis		Parietal	AL 333 - 125	average	4.7	Copes and Kimbel 2016
A. afarensis		Parietal	AL 333 - 125	average	5.4	Copes and Kimbel 2016
A. afarensis		Parietal	AL 333 - 125	average	5.6	Copes and Kimbel 2016
A. afarensis		Parietal	AL 333 - 125	average	5.7	Copes and Kimbel 2016
A. afarensis		Parietal	AL 333 - 125	average	6	Copes and Kimbel 2016
A. afarensis		Parietal	AL 333 - 125	average	6.3	Copes and Kimbel 2016
A. afarensis		Parietal	AL 333 - 125	average	6.6	Copes and Kimbel 2016
A. afarensis		Parietal	AL 333 - 23	average	3.1	Copes and Kimbel 2016
A. afarensis		Parietal	AL 333 - 23	average	2.9	Copes and Kimbel 2016
A. afarensis		Parietal	AL 333 - 23	average	2.8	Copes and Kimbel 2016
A. afarensis		Parietal	AL 333 - 23	average	3	Copes and Kimbel 2016
A. afarensis		Parietal	AL 333 - 45	average	5.4	Copes and Kimbel 2016
A. afarensis		Parietal	AL 333 - 45	average	5.3	Copes and Kimbel 2016
A. afarensis		Parietal	AL 333 - 45	average	5.8	Copes and Kimbel 2016
A. afarensis		Parietal	AL 333 - 45	eminence	7	Kimbel et al. 2004: 147
A. afarensis		Parietal	AL 417 - 1c	average	4.1	Copes and Kimbel 2016
A. afarensis		Parietal	AL 417 - 1c	average	4.4	Copes and Kimbel 2016
A. afarensis		Parietal	AL 417 - 1c	average	4.2	Copes and Kimbel 2016
A. afarensis		Parietal	AL 417 - 1c	average	4.5	Copes and Kimbel 2016
A. afarensis		Parietal	AL 444-2	eminence	7.5	Kimbel et al. 2004: 147
A. afarensis		Parietal	Al 457 - 2	average	7.1	Copes and Kimbel 2016
A. afarensis		Parietal	Al 457 - 2	average	9.2	Copes and Kimbel 2016
A. afarensis		Parietal	Al 457 - 2	average	8.3	Copes and Kimbel 2016
A. africanus		Parietal	MLD 1	eminence	6.8	Kimbel et al. 2004: 147
A. africanus		Parietal	MLD 1	posterior superior parietal	6.5	Gauld 1992
A. africanus		Parietal	MLD 1	eminence	7.5	Wood 1991
A. africanus		Parietal	Sts 5	eminence	5.9	Kimbel et al. 2004: 147
A. africanus		Parietal	Sts 5	eminence	7	Wood 1991
A. africanus		Parietal	Sts 71	eminence	6	Wood 1991; Kimbel et al. 2004: 147
A. africanus		Parietal	Stw 13	anterior superior parietal	6.2	Gauld 1992
A. africanus		Parietal	Stw 13	mid-parietal	5.8	Gauld 1992
A. africanus		Parietal	Stw 186	posterior superior parietal	6.1	Gauld 1992
A. africanus		Parietal	Stw 187	average	6	Lockwood & Tobias 2002
A. africanus		Parietal	Stw 252	anterior superior parietal	5	Gauld 1992
A. africanus		Parietal	Stw 252	mid-parietal	6.5	Gauld 1992
A. africanus		Parietal	Stw 299	mid-parietal	5.4	Gauld 1992
A. africanus		Parietal	Stw 316	anterior superior parietal	7.2	Gauld 1992
A. africanus		Parietal	Stw 411	average bone	4.6	Lockwood & Tobias 2002
A. africanus		Parietal	Stw 498	anterior superior parietal	4.1	Gauld 1992
A. africanus		Parietal	Stw 498	posterior superior parietal	4.5	Gauld 1992
A. africanus		Parietal	Stw 505	average	9.3	Lockwood & Tobias 1999
A. africanus		Parietal	Stw 521	average	6.4	Lockwood & Tobias 2002
P. boisei		Parietal	KNM-ER 164	average	6.4	Copes and Kimbel 2016
P. boisei		Parietal	KNM-ER 164	average	6.4	Copes and Kimbel 2016
P. boisei		Parietal	KNM-ER 164	average	7.7	Copes and Kimbel 2016
P. boisei		Parietal	KNM-ER 164	average	7.5	Copes and Kimbel 2016
P. boisei		Parietal	KNM-ER 23000	eminence	7.5	Kimbel et al. 2004: 147
P. boisei		Parietal	KNM-ER 407	eminence	4	Kimbel et al. 2004: 147
P. boisei		Parietal	KNM-ER 407	average	4.1	Copes and Kimbel 2016
P. boisei		Parietal	KNM-ER 407	average	3.1	Copes and Kimbel 2016
P. boisei		Parietal	KNM-ER 407	average	4.3	Copes and Kimbel 2016
P. boisei		Parietal	KNM-ER 407	eminence	4	Wood 1991
P. boisei		Parietal	KNM-ER 732	eminence	4	Kimbel et al. 2004: 147
P. boisei		Parietal	KNM-ER 732	average	6.3	Copes and Kimbel 2016
P. boisei		Parietal	KNM-ER 732	eminence	4	Wood 1991
P. boisei		Parietal	L338y-6	at temporal line	6.5	Rak & Howell 1978: 360
P. boisei		Parietal	L338y-6	eminence?	7	Rak & Howell 1978: 360
P. boisei		Parietal	L338y-6	lateral to sagittal crest	5.5	Rak & Howell 1978: 360
P. boisei		Parietal	L338y-6	mastoid angle	8.8	Rak & Howell 1978: 360
P. boisei		Parietal	L338y-6	sphenoid angle	2	Rak & Howell 1978: 360
P. boisei		Parietal	OH 5	eminence	6.7	Tobias 1967
P. boisei		Parietal	OH 5	eminence	7	Kimbel et al. 2004: 147
P. boisei		Parietal	OH 5	eminence	7	Wood 1991
P. boisei		Parietal	Omo 323-1976-896	parietal	3	Alemseged et al. 2002: 108
early Homo		Parietal	KNM-ER 1470	eminence	7.5	Kimbel et al. 2004: 147
early Homo		Parietal	KNM-ER 1470	eminence	8	Wood 1991
early Homo		Parietal	KNM-ER 1474	average	6.2	Copes and Kimbel 2016
early Homo		Parietal	KNM-ER 1474	average	7.2	Copes and Kimbel 2016
early Homo		Parietal	KNM-ER 1478	average	4.6	Copes and Kimbel 2016
early Homo		Parietal	KNM-ER 1478	average	6.2	Copes and Kimbel 2016
early Homo		Parietal	KNM-ER 1590	average	5.2	Copes and Kimbel 2016
early Homo		Parietal	KNM-ER 1590	average	4.3	Copes and Kimbel 2016
early Homo		Parietal	KNM-ER 1590	average	4.9	Copes and Kimbel 2016
early Homo		Parietal	KNM-ER 1590	average	3.2	Copes and Kimbel 2016
early Homo		Parietal	KNM-ER 1590	average	5.6	Copes and Kimbel 2016
early Homo		Parietal	KNM-ER 1590	average	5.5	Copes and Kimbel 2016
early Homo		Parietal	KNM-ER 1805	eminence	7	Kimbel et al. 2004: 147
early Homo		Parietal	KNM-ER 1805	center	8	Day et al. 1976: 388
early Homo		Parietal	KNM-ER 1805	near coronal suture	5	Day et al. 1976: 388
early Homo		Parietal	KNM-ER 1805	average	8.6	Copes and Kimbel 2016
early Homo		Parietal	KNM-ER 1805	average	8.9	Copes and Kimbel 2016
early Homo		Parietal	KNM-ER 1805	average	9.8	Copes and Kimbel 2016
early Homo		Parietal	KNM-ER 1805	average	8.9	Copes and Kimbel 2016
early Homo		Parietal	KNM-ER 1805	average	3.9	Copes and Kimbel 2016
early Homo		Parietal	KNM-ER 1805	average	3.6	Copes and Kimbel 2016
early Homo		Parietal	KNM-ER 1805	average	3.7	Copes and Kimbel 2016
early Homo		Parietal	KNM-ER 1805	average	4	Copes and Kimbel 2016
early Homo		Parietal	KNM-ER 1805	eminence	7	Wood 1991
early Homo		Parietal	KNM-ER 1813	eminence	6.5	Wood 1991; Kimbel et al. 2004: 147
early Homo		Parietal	KNM-ER 3732	average	4.8	Copes and Kimbel 2016
early Homo		Parietal	KNM-ER 3732	average	5.1	Copes and Kimbel 2016
early Homo		Parietal	KNM-ER 3732	average	5.5	Copes and Kimbel 2016
early Homo		Parietal	KNM-ER 3732	eminence	6	Wood 1991
early Homo		Parietal	OH 13	eminence	4	Kimbel et al. 2004: 147
early Homo		Parietal	OH 14	average	3	Copes and Kimbel 2016
early Homo		Parietal	OH 14	average	2.7	Copes and Kimbel 2016
early Homo		Parietal	OH 14	average	3.5	Copes and Kimbel 2016
early Homo		Parietal	OH 14	average	3.2	Copes and Kimbel 2016
early Homo		Parietal	OH 24	eminence	5	Kimbel et al. 2004: 147
early Homo		Parietal	OH 24	eminence	4	Wood 1991
early Homo		Parietal	OH 25	average	4	Copes and Kimbel 2016
early Homo		Parietal	OH 25	average	4	Copes and Kimbel 2016
early Homo		Parietal	OH 25	average	4	Copes and Kimbel 2016
early Homo		Parietal	OH 25	average	3.8	Copes and Kimbel 2016
early Homo		Parietal	OH 25	average	3.3	Copes and Kimbel 2016
early Homo		Parietal	OH 25	average	3.3	Copes and Kimbel 2016
early Homo		Parietal	OH 25	average	3.3	Copes and Kimbel 2016
early Homo		Parietal	OH 25	average	3.3	Copes and Kimbel 2016
early Homo		Parietal	OH 25	average	3.1	Copes and Kimbel 2016
early Homo		Parietal	OH 25	average	3.1	Copes and Kimbel 2016
early Homo		Parietal	OH 25	average	3.1	Copes and Kimbel 2016
early Homo		Parietal	OH 25	average	3.2	Copes and Kimbel 2016
early Homo		Parietal	OH 7	eminence	5	Kimbel et al. 2004: 147
early Homo		Parietal	Stw 53	anterior superior parietal	7.3	Gauld 1992: 235-6
early Homo		Parietal	Stw 53	mid-parietal	8.1	Gauld 1992: 235-6
early Homo		Parietal	Stw 53	posterior superior parietal	6.9	Gauld 1992: 235-6
H. naledi		Parietal	DH1	bregma	4.5	Laird et al. 2017
H. naledi		Parietal	DH1	eminence	5	Laird et al. 2017
H. naledi		Parietal	DH2	anterior	5.5	Laird et al. 2017
H. naledi		Parietal	DH2	posterior	6	Laird et al. 2017
H. floresiensis		Parietal	LB1	eminence	8.5	Brown et al. 2004
H. floresiensis		Parietal	LB1	lambda	6.3	Brown et al. 2004
H. erectus	Africa	Parietal	KNM ER 3733	mid-parietal	10	Leakey & Walker 1976: 573
H. erectus	Africa	Parietal	KNM ER 3733	eminence	7.5	Wood 1984; 1991
H. erectus	Africa	Parietal	KNM ER 3883	eminence	10	Wood 1984; 1991
H. erectus	Africa	Parietal	KNM-ER 1593	average	7.5	Copes and Kimbel 2016
H. erectus	Africa	Parietal	KNM-ER 1593	average	5.7	Copes and Kimbel 2016
H. erectus	Africa	Parietal	KNM-ER 1593	average	5.8	Copes and Kimbel 2016
H. erectus	Africa	Parietal	KNM-ER 1593	average	5.5	Copes and Kimbel 2016
H. erectus	Africa	Parietal	KNM-ER 1593	average	6.3	Copes and Kimbel 2016
H. erectus	Africa	Parietal	KNM-ER 1593	average	5.1	Copes and Kimbel 2016
H. erectus	Africa	Parietal	KNM-ER 1593	posterior border of fragment	7.5	Day et al. 1976: 379
H. erectus	Africa	Parietal	KNM-ER 1648	average	7	Copes and Kimbel 2016
H. erectus	Africa	Parietal	KNM-ER 1648	average	7.5	Copes and Kimbel 2016
H. erectus	Africa	Parietal	KNM-ER 1648	average	7.5	Copes and Kimbel 2016
H. erectus	Africa	Parietal	KNM-ER 1800	average	5.7	Copes and Kimbel 2016
H. erectus	Africa	Parietal	KNM-ER 1821	average	7.7	Copes and Kimbel 2016
H. erectus	Africa	Parietal	KNM-ER 1821	average	7.2	Copes and Kimbel 2016
H. erectus	Africa	Parietal	KNM-ER 1821	average	5.4	Copes and Kimbel 2016
H. erectus	Africa	Parietal	KNM-ER 1821	average	8.1	Copes and Kimbel 2016
H. erectus	Africa	Parietal	KNM-ER 1821	center of bone	10	Walker & Leakey 1993: 74
H. erectus	Africa	Parietal	KNM-ER 2592	average	6.6	Copes and Kimbel 2016
H. erectus	Africa	Parietal	KNM-ER 2592	average	6.3	Copes and Kimbel 2016
H. erectus	Africa	Parietal	KNM-ER 2592	average	6.7	Copes and Kimbel 2016
H. erectus	Africa	Parietal	KNM-ER 2592	average	6.9	Copes and Kimbel 2016
H. erectus	Africa	Parietal	KNM-ER 2592	average	6.3	Copes and Kimbel 2016
H. erectus	Africa	Parietal	KNM-ER 2592	center of bone	10	Walker & Leakey 1993: 74
H. erectus	Africa	Parietal	KNM-ER 2595	average	5.7	Copes and Kimbel 2016
H. erectus	Africa	Parietal	KNM-ER 2595	average	5.8	Copes and Kimbel 2016
H. erectus	Africa	Parietal	KNM-ER 2595	average	5.7	Copes and Kimbel 2016
H. erectus	Africa	Parietal	KNM-ER 2595	average	5.6	Copes and Kimbel 2016
H. erectus	Africa	Parietal	KNM-ER 2595	average	6.7	Copes and Kimbel 2016
H. erectus	Africa	Parietal	KNM-ER 2595	average	7.1	Copes and Kimbel 2016
H. erectus	Africa	Parietal	KNM-ER 2595	average	7	Copes and Kimbel 2016
H. erectus	Africa	Parietal	KNM-ER 2595	average	6.8	Copes and Kimbel 2016
H. erectus	Africa	Parietal	KNM-ER 3892	average	7.1	Copes and Kimbel 2016
H. erectus	Africa	Parietal	KNM-ER 3892	average	7.2	Copes and Kimbel 2016
H. erectus	Africa	Parietal	KNM-ER 3892	average	5.9	Copes and Kimbel 2016
H. erectus	Africa	Parietal	KNM-ER 730	average	7.5	Copes and Kimbel 2016
H. erectus	Africa	Parietal	KNM-ER 730	average	5.9	Copes and Kimbel 2016
H. erectus	Africa	Parietal	KNM-ER 730	average	6.9	Copes and Kimbel 2016
H. erectus	Africa	Parietal	KNM-ER 730	average	7.9	Copes and Kimbel 2016
H. erectus	Africa	Parietal	KNM-ER 730	average	6.7	Copes and Kimbel 2016
H. erectus	Africa	Parietal	KNM-ER 730	average	7.4	Copes and Kimbel 2016
H. erectus	Africa	Parietal	KNM-ER 730	average	6.1	Copes and Kimbel 2016
H. erectus	Africa	Parietal	KNM-ER 730	average	9	Walker & Leakey 1993: 73
H. erectus	Africa	Parietal	KNM-ER 734	average	3.8	Copes and Kimbel 2016
H. erectus	Africa	Parietal	KNM-ER 734	average	4.6	Copes and Kimbel 2016
H. erectus	Africa	Parietal	KNM-WT 15000	eminence	5	Walker & Leakey 1993: 79
H. erectus	Africa	Parietal	OH 12	average	5.5	Copes and Kimbel 2016
H. erectus	Africa	Parietal	OH 12	average	5.4	Copes and Kimbel 2016
H. erectus	Africa	Parietal	OH 12	average	6.7	Copes and Kimbel 2016
H. erectus	Africa	Parietal	OH 12	average	6.4	Copes and Kimbel 2016
H. erectus	Africa	Parietal	OH 12	average	5.5	Copes and Kimbel 2016
H. erectus	Africa	Parietal	OH 12	average	6.4	Copes and Kimbel 2016
H. erectus	Africa	Parietal	OH 12	parietal eminence	7.5	Wood 1984; 1991; Nawrocki 1991
H. erectus	Africa	Parietal	OH 9	parietal center	10	Walker & Leakey 1993: 75
H. erectus	Africa	Parietal	OH 9	parietal eminence	10	Wood 1984; 1991; Nawrocki 1991
H. erectus	Africa	Parietal	Sale	parietal eminence	6.4	Nawrocki 1991
H. erectus	Africa	Parietal	Sale	parietal eminence	6	Hublin 1978
H. erectus	Asia	Parietal	Dali	eminence	11.2	Wu 1966
H. erectus	Asia	Parietal	Hexian	eminence	13.6	Nawrocki 1991
H. erectus	Asia	Parietal	Lantian	anterior superior parietal	13.2	Gauld 1992: 235-6
H. erectus	Asia	Parietal	Lantian	posterior superior parietal	9.7	Gauld 1992: 235-6
H. erectus	Asia	Parietal	Narmada	eminence	10	Sonakia 1985
H. erectus	Asia	Parietal	Ngandong 1	anterior superior parietal	6.9	Gauld 1992: 235-6
H. erectus	Asia	Parietal	Ngandong 1	mid-parietal	7.9	Gauld 1992: 235-6
H. erectus	Asia	Parietal	Ngandong 1	posterior superior parietal	9.8	Gauld 1992: 235-6
H. erectus	Asia	Parietal	Ngandong 10	anterior superior parietal	9.2	Gauld 1992: 235-6
H. erectus	Asia	Parietal	Ngandong 10	mid-parietal	10.2	Gauld 1992: 235-6
H. erectus	Asia	Parietal	Ngandong 10	posterior superior parietal	9.1	Gauld 1992: 235-6
H. erectus	Asia	Parietal	Ngandong 11	anterior superior parietal	6.5	Gauld 1992: 235-6
H. erectus	Asia	Parietal	Ngandong 11	mid-parietal	11.8	Gauld 1992: 235-6
H. erectus	Asia	Parietal	Ngandong 11	posterior superior parietal	11.5	Gauld 1992: 235-6
H. erectus	Asia	Parietal	Ngandong 3	anterior superior parietal	8.6	Gauld 1992: 235-6
H. erectus	Asia	Parietal	Ngandong 3	mid-parietal	11.7	Gauld 1992: 235-6
H. erectus	Asia	Parietal	Ngandong 3	eminence	8	Nawrocki 1991
H. erectus	Asia	Parietal	Ngandong 3	posterior superior parietal	11.7	Gauld 1992: 235-6
H. erectus	Asia	Parietal	Ngandong 4	anterior superior parietal	5.9	Gauld 1992: 235-6
H. erectus	Asia	Parietal	Ngandong 4	mid-parietal	8.5	Gauld 1992: 235-6
H. erectus	Asia	Parietal	Ngandong 4	posterior superior parietal	8.5	Gauld 1992: 235-6
H. erectus	Asia	Parietal	Ngandong 5	anterior superior parietal	8.7	Gauld 1992: 235-6
H. erectus	Asia	Parietal	Ngandong 5	mid-parietal	9.5	Gauld 1992: 235-6
H. erectus	Asia	Parietal	Ngandong 5	posterior superior parietal	11.1	Gauld 1992: 235-6
H. erectus	Asia	Parietal	Ngandong 6	posterior superior parietal	9	Gauld 1992: 235-6
H. erectus	Asia	Parietal	Ngandong 9	anterior superior parietal	8.2	Gauld 1992: 235-6
H. erectus	Asia	Parietal	Ngandong 9	eminence	13.5	Antón 1999
H. erectus	Asia	Parietal	Sangiran 10	anterior superior parietal	7.9	Gauld 1992: 235-6
H. erectus	Asia	Parietal	Sangiran 10	mid-parietal	11.2	Gauld 1992: 235-6
H. erectus	Asia	Parietal	Sangiran 10	eminence	11	Nawrocki 1991
H. erectus	Asia	Parietal	Sangiran 10	posterior superior parietal	8.9	Gauld 1992: 235-6
H. erectus	Asia	Parietal	Sangiran 12	anterior superior parietal	9.7	Gauld 1992: 235-6
H. erectus	Asia	Parietal	Sangiran 12	mid-parietal	9.1	Gauld 1992: 235-6
H. erectus	Asia	Parietal	Sangiran 12	eminence	9.5	Nawrocki 1991
H. erectus	Asia	Parietal	Sangiran 12	posterior superior parietal	11.8	Gauld 1992: 235-6
H. erectus	Asia	Parietal	Sangiran 13A	mid-parietal	10	Gauld 1992: 235-6
H. erectus	Asia	Parietal	Sangiran 17	anterior superior parietal	11.4	Gauld 1992: 235-6
H. erectus	Asia	Parietal	Sangiran 17	mid-parietal	9.5	Gauld 1992: 235-6
H. erectus	Asia	Parietal	Sangiran 17	posterior superior parietal	11.3	Gauld 1992: 235-6
H. erectus	Asia	Parietal	Sangiran 18A	eminence	10.5	Nawrocki 1991
H. erectus	Asia	Parietal	Sangiran 18A	mid-parietal	10.5	Gauld 1992: 235-6
H. erectus	Asia	Parietal	Sangiran 2	eminence	12.5	Weidenreich 1943
H. erectus	Asia	Parietal	Sangiran 2	eminence	11	Nawrocki 1991
H. erectus	Asia	Parietal	Sangiran 3	eminence	10	Weidenreich 1943
H. erectus	Asia	Parietal	Sangiran 3	eminence	8.5	Nawrocki 1991
H. erectus	Asia	Parietal	Sangiran 4	eminence	11.5	Weidenreich 1943
H. erectus	Asia	Parietal	Sangiran 4	eminence	9.3	Nawrocki 1991
H. erectus	Asia	Parietal	Trinil 1	mid-parietal	9	Gauld 1992: 235-6
H. erectus	Asia	Parietal	Trinil 2	mid-parietal	12.5	Gauld 1992: 235-6
H. erectus	Asia	Parietal	Trinil 2	eminence	9	Weidenreich 1943
H. erectus	Asia	Parietal	Trinil 4	mid-parietal	11.5	Gauld 1992: 235-6
H. erectus	Asia	Parietal	Zhoukoudian 1	mid-parietal	5	Gauld 1992: 235-6
H. erectus	Asia	Parietal	Zhoukoudian 1	eminence	5	Weidenreich 1943; Nawrocki 1991
H. erectus	Asia	Parietal	Zhoukoudian 10	mid-parietal	12.5	Gauld 1992: 235-6
H. erectus	Asia	Parietal	Zhoukoudian 10	eminence	9.3	Nawrocki 1991
H. erectus	Asia	Parietal	Zhoukoudian 10	eminence	12.5	Weidenreich 1943
H. erectus	Asia	Parietal	Zhoukoudian 11	mid-parietal	16	Gauld 1992: 235-6
H. erectus	Asia	Parietal	Zhoukoudian 11	eminence	16	Weidenreich 1943; Nawrocki 1991
H. erectus	Asia	Parietal	Zhoukoudian 12	mid-parietal	9	Gauld 1992: 235-6
H. erectus	Asia	Parietal	Zhoukoudian 12	eminence	8.8	Nawrocki 1991
H. erectus	Asia	Parietal	Zhoukoudian 12	eminence	9	Weidenreich 1943
H. erectus	Asia	Parietal	Zhoukoudian 2	mid-parietal	11	Gauld 1992: 235-6
H. erectus	Asia	Parietal	Zhoukoudian 2	eminence	9.8	Nawrocki 1991
H. erectus	Asia	Parietal	Zhoukoudian 2	eminence	11	Weidenreich 1943
H. erectus	Asia	Parietal	Zhoukoudian 3	mid-parietal	11	Gauld 1992: 235-6
H. erectus	Asia	Parietal	Zhoukoudian 3	eminence	11.3	Nawrocki 1991
H. erectus	Asia	Parietal	Zhoukoudian 3	eminence	11	Weidenreich 1943
H. erectus	Asia	Parietal	Zhoukoudian 4	eminence	10	Nawrocki 1991
H. erectus	Asia	Parietal	Zhoukoudian 5	mid-parietal	11.2	Gauld 1992: 235-6
H. erectus	Asia	Parietal	Zhoukoudian 6	eminence	10.5	Nawrocki 1991
H. erectus	Asia	Parietal	Zhoukoudian 6	eminence	11.2	Weidenreich 1943
